# Supplementary material for: IFITM3 regulates fibrinogen endocytosis and platelet reactivity in nonviral sepsis
Source: J Clin Invest. 2022 Dec 1;132(23):e153014. doi: 10.1172/JCI153014 (PMC9711880; doi:10.1172/JCI153014)
Supplement: Supplemental table 2 [file jci-132-153014-s011.xlsx]

## Sheet: Sheet1
	Patient Number	Age	Sex	Characterization of Sepsis	Source of Infection	SOFA Score	WBC (K/uL)	Platelet Count (K/uL)	Septic Shock
17775X1	Patient 1	65-70	Female	Pneumonia	Klebsiella pneumoniae	8	10.24	68	Y
17775X2	Patient 2	35-40	Male	Pneumonia	Staphylococcus aureus	6	12.66	103	Y
17775X3	Patient 3	60-65	Female	Urosepsis	Enteric Gram Negative Rods isolated	10	15.94	93	Y
17775X4	Patient 4	35-40	Male	Skin and Soft Tissue Infections	Streptococcus viridans	8	30.94	300	Y
17775X5	Patient 5	40-45	Male	Intra-abdominal Infection	Yeast	4	7.68	353	Y
17775X6	Patient 6	55-60	Female	Urosepsis	Escherichia coli	3	8.49	159	N
	Healthy Donor
17775X7	Donor 1	65-70	Female
17775X8	Donor 2	35-40	Male
17775X9	Donor 3	60-65	Female
17775X10	Donor 4	35-40	Male
17775X11	Donor 5	45-50	Male
17775X12	Donor 6	55-60	Female
