# Supplementary material for: IFITM3 regulates fibrinogen endocytosis and platelet reactivity in nonviral sepsis
Source: J Clin Invest. 2022 Dec 1;132(23):e153014. doi: 10.1172/JCI153014 (PMC9711880; doi:10.1172/JCI153014)
Supplement: Supplemental table 3 [file jci-132-153014-s012.xlsx]

## Sheet: Sepsis vs_HD
id	gene_name	biotype	chromosome	description	baseMean	log2FoldChange	lfcSE	stat	pvalue	padj
ENSG00000148600	CDHR1	protein_coding	10	cadherin related family member 1	750.055	4.78632	0.51685	9.31978	1.16583e-20	1.00832e-16
ENSG00000103175	WFDC1	protein_coding	16	WAP four-disulfide core domain 1	245.165	3.89945	0.420413	9.23268	2.63933e-20	1.14138e-16
ENSG00000278540	ACACA	protein_coding	17	acetyl-CoA carboxylase alpha	275.555	3.57822	0.413758	8.62329	6.50553e-18	1.87555e-14
ENSG00000142089	IFITM3	protein_coding	11	interferon induced transmembrane protein 3	10533.8	3.78448	0.444119	8.53732	1.37372e-17	2.49967e-14
ENSG00000249203	LINC02224	lncRNA	5	long intergenic non-protein coding RNA 2224	207.622	-0.58069	0.483543	-8.53146	1.44506e-17	2.49967e-14
ENSG00000105220	GPI	protein_coding	19	glucose-6-phosphate isomerase	5189.88	2.15749	0.263829	8.17746	2.89889e-16	4.17876e-13
ENSG00000084734	GCKR	protein_coding	2	glucokinase regulator	236.098	3.61245	0.455945	7.90629	2.6518e-15	3.27648e-12
ENSG00000173083	HPSE	protein_coding	4	heparanase	3046.09	3.07832	0.398515	7.72741	1.09756e-14	1.1866e-11
ENSG00000181126	HLA-V	transcribed_unprocessed_pseudogene	6	major histocompatibility complex, class I, V (pseudogene)	44.1674	0.579116	0.483221	7.53372	4.93131e-14	4.73899e-11
ENSG00000108679	LGALS3BP	protein_coding	17	galectin 3 binding protein	379.7	2.99865	0.435539	6.8827	5.87266e-12	5.07926e-09
ENSG00000067836	ROGDI	protein_coding	16	rogdi atypical leucine zipper	524.888	2.36064	0.348127	6.77842	1.21501e-11	9.55329e-09
ENSG00000185201	IFITM2	protein_coding	11	interferon induced transmembrane protein 2	4521.98	2.53477	0.38113	6.65205	2.8904e-11	2.08325e-08
ENSG00000163602	RYBP	protein_coding	3	RING1 and YY1 binding protein	4246.29	-1.768	0.268603	-6.58213	4.63765e-11	3.08547e-08
ENSG00000105639	JAK3	protein_coding	19	Janus kinase 3	1155.41	2.68838	0.409308	6.56914	5.06054e-11	3.12633e-08
ENSG00000163359	COL6A3	protein_coding	2	collagen type VI alpha 3 chain	1327.63	2.47666	0.381155	6.49816	8.13099e-11	4.68833e-08
ENSG00000153048	CARHSP1	protein_coding	16	calcium regulated heat stable protein 1	479.84	2.15722	0.332685	6.48221	9.03886e-11	4.88607e-08
ENSG00000233822	HIST1H2BN	protein_coding	6	histone cluster 1 H2B family member n	1268.41	-1.52685	0.251242	-6.07698	1.22469e-09	6.23078e-07
ENSG00000163703	CRELD1	protein_coding	3	cysteine rich with EGF like domains 1	583.061	2.19373	0.364186	6.02255	1.71691e-09	8.24974e-07
ENSG00000177556	ATOX1	protein_coding	5	antioxidant 1 copper chaperone	1087.55	2.07843	0.346456	5.99885	1.98715e-09	9.04572e-07
ENSG00000114738	MAPKAPK3	protein_coding	3	MAPK activated protein kinase 3	1169.21	1.50796	0.253847	5.94	2.85026e-09	1.20991e-06
ENSG00000146112	PPP1R18	protein_coding	6	protein phosphatase 1 regulatory subunit 18	2722.91	1.5007	0.253174	5.92741	3.07758e-09	1.20991e-06
ENSG00000161999	JMJD8	protein_coding	16	jumonji domain containing 8	637.768	1.93351	0.325852	5.93289	2.97652e-09	1.20991e-06
ENSG00000183963	SMTN	protein_coding	22	smoothelin	404.97	1.34881	0.228404	5.90434	3.54054e-09	1.3314e-06
ENSG00000071553	ATP6AP1	protein_coding	X	ATPase H+ transporting accessory protein 1	1483.12	1.936	0.331096	5.8471	5.00227e-09	1.72354e-06
ENSG00000160932	LY6E	protein_coding	8	lymphocyte antigen 6 family member E	387.076	2.24685	0.384522	5.84125	5.18118e-09	1.72354e-06
ENSG00000166947	EPB42	protein_coding	15	erythrocyte membrane protein band 4.2	144.578	2.98473	0.510357	5.84808	4.97279e-09	1.72354e-06
ENSG00000158985	CDC42SE2	protein_coding	5	CDC42 small effector 2	4564.63	-1.66786	0.286842	-5.8146	6.07794e-09	1.94697e-06
ENSG00000077984	CST7	protein_coding	20	cystatin F	1133.6	2.5409	0.438108	5.80248	6.53421e-09	2.01837e-06
ENSG00000162430	SELENON	protein_coding	1	selenoprotein N	2798.72	2.02454	0.350439	5.77742	7.58531e-09	2.13515e-06
ENSG00000172543	CTSW	protein_coding	11	cathepsin W	6219.98	2.51307	0.435254	5.77783	7.56715e-09	2.13515e-06
ENSG00000172893	DHCR7	protein_coding	11	7-dehydrocholesterol reductase	362.956	1.79349	0.310405	5.77593	7.65288e-09	2.13515e-06
ENSG00000175768	TOMM5	protein_coding	9	translocase of outer mitochondrial membrane 5	223.101	2.36436	0.410116	5.76002	8.41044e-09	2.27318e-06
ENSG00000152926	ZNF117	protein_coding	7	zinc finger protein 117	213.241	-2.05168	0.357782	-5.73126	9.96878e-09	2.58805e-06
ENSG00000197937	ZNF347	protein_coding	19	zinc finger protein 347	80.5336	-2.49741	0.43456	-5.7278	1.01738e-08	2.58805e-06
ENSG00000249307	LINC01088	lncRNA	4	long intergenic non-protein coding RNA 1088	1178.5	-2.14532	0.378363	-5.67057	1.42323e-08	3.51702e-06
ENSG00000251661	AC136475.1	lncRNA	11	novel transcript, antisense to IFITM3	33.7658	3.42996	0.635058	5.66262	1.49078e-08	3.5816e-06
ENSG00000160691	SHC1	protein_coding	1	SHC adaptor protein 1	702.524	1.76543	0.312803	5.64317	1.66946e-08	3.90248e-06
ENSG00000105281	SLC1A5	protein_coding	19	solute carrier family 1 member 5	118.696	2.63666	0.469069	5.60892	2.03589e-08	4.6338e-06
ENSG00000102804	TSC22D1	protein_coding	13	TSC22 domain family member 1	24287.4	-1.52329	0.273179	-5.5762	2.4583e-08	5.20802e-06
ENSG00000103512	NOMO1	protein_coding	16	NODAL modulator 1	1898.23	-2.43674	0.436922	-5.58058	2.39718e-08	5.20802e-06
ENSG00000136205	TNS3	protein_coding	7	tensin 3	532.78	-1.67099	0.299904	-5.57126	2.52904e-08	5.20802e-06
ENSG00000160111	CPAMD8	protein_coding	19	C3 and PZP like alpha-2-macroglobulin domain containing 8	363.923	-2.12615	0.381385	-5.57401	2.48941e-08	5.20802e-06
ENSG00000170835	CEL	protein_coding	9	carboxyl ester lipase	352.315	1.97642	0.355967	5.55042	2.84978e-08	5.73204e-06
ENSG00000167100	SAMD14	protein_coding	17	sterile alpha motif domain containing 14	5182.76	1.98234	0.358702	5.52681	3.26109e-08	6.38543e-06
ENSG00000268204	AC008763.1	lncRNA	19	novel transcript, antisense to STXBP2	844.211	-1.39208	0.252017	-5.52354	3.32229e-08	6.38543e-06
ENSG00000240225	ZNF542P	transcribed_unprocessed_pseudogene	19	zinc finger protein 542, pseudogene	2385.33	-2.36999	0.430401	-5.50932	3.60222e-08	6.77296e-06
ENSG00000105223	PLD3	protein_coding	19	phospholipase D family member 3	529.856	1.83182	0.333555	5.4908	4.00109e-08	7.36285e-06
ENSG00000197746	PSAP	protein_coding	10	prosaposin	26414.2	1.73173	0.317582	5.45302	4.95208e-08	8.92303e-06
ENSG00000128973	CLN6	protein_coding	15	CLN6 transmembrane ER protein	142.16	2.74284	0.50372	5.4458	5.15744e-08	8.97052e-06
ENSG00000249780	AC093809.1	processed_pseudogene	4	pseudogene similar to part of mitochondrially encoded cytochrome c oxidase III (MT-CO3)	51.1868	-3.25003	0.616336	-5.44482	5.18587e-08	8.97052e-06
ENSG00000181467	RAP2B	protein_coding	3	RAP2B, member of RAS oncogene family	2025.73	-1.3349	0.24598	-5.42681	5.73692e-08	9.72915e-06
ENSG00000104805	NUCB1	protein_coding	19	nucleobindin 1	5781.79	1.60988	0.297117	5.41834	6.01537e-08	9.80067e-06
ENSG00000111196	MAGOHB	protein_coding	12	mago homolog B, exon junction complex subunit	968.244	-2.18869	0.404737	-5.40878	6.34568e-08	9.80067e-06
ENSG00000214063	TSPAN4	protein_coding	11	tetraspanin 4	136.437	2.7675	0.511845	5.41195	6.23411e-08	9.80067e-06
ENSG00000231925	TAPBP	protein_coding	6	TAP binding protein	508.708	1.4988	0.276827	5.41332	6.18674e-08	9.80067e-06
ENSG00000272688	AP005329.3	lncRNA	18	novel transcript	420.986	-1.54119	0.284633	-5.41407	6.16082e-08	9.80067e-06
ENSG00000254802	AC022182.2	lncRNA	8	novel transcript	252.47	2.08794	0.387521	5.38381	7.29252e-08	1.10654e-05
ENSG00000254481	PTP4A2P2	processed_pseudogene	11	PTP4A2 pseudogene 2	2770.26	-1.73512	0.322835	-5.37471	7.67041e-08	1.14382e-05
ENSG00000260032	NORAD	lncRNA	20	non-coding RNA activated by DNA damage	31403.6	-1.83217	0.342049	-5.35681	8.47054e-08	1.24172e-05
ENSG00000213462	ERV3-1	protein_coding	7	endogenous retrovirus group 3 member 1, envelope	2529.54	-2.00784	0.376576	-5.33251	9.68642e-08	1.3963e-05
ENSG00000168300	PCMTD1	protein_coding	8	protein-L-isoaspartate (D-aspartate) O-methyltransferase domain containing 1	2354.38	-1.32549	0.249172	-5.31957	1.04014e-07	1.47479e-05
ENSG00000143226	FCGR2A	protein_coding	1	Fc fragment of IgG receptor IIa	2197.55	2.13709	0.402585	5.3096	1.09865e-07	1.53262e-05
ENSG00000114779	ABHD14B	protein_coding	3	abhydrolase domain containing 14B	1122.48	1.71092	0.324113	5.27859	1.3018e-07	1.78718e-05
ENSG00000165244	ZNF367	protein_coding	9	zinc finger protein 367	897.648	-2.17777	0.412947	-5.27496	1.32786e-07	1.79448e-05
ENSG00000213465	ARL2	protein_coding	11	ADP ribosylation factor like GTPase 2	742.943	1.90479	0.36189	5.2631	1.41648e-07	1.88479e-05
ENSG00000145431	PDGFC	protein_coding	4	platelet derived growth factor C	752.924	-1.26962	0.241397	-5.25931	1.44601e-07	1.89492e-05
ENSG00000119801	YPEL5	protein_coding	2	yippee like 5	13980	-1.57979	0.301704	-5.23632	1.63807e-07	2.11458e-05
ENSG00000153561	RMND5A	protein_coding	2	required for meiotic nuclear division 5 homolog A	2299.38	-1.44255	0.27597	-5.22717	1.72128e-07	2.18931e-05
ENSG00000185624	P4HB	protein_coding	17	prolyl 4-hydroxylase subunit beta	4679.23	1.70542	0.326491	5.2236	1.7548e-07	2.1996e-05
ENSG00000096060	FKBP5	protein_coding	6	FKBP prolyl isomerase 5	211.939	2.65033	0.509673	5.2047	1.94315e-07	2.4009e-05
ENSG00000181577	C6orf223	protein_coding	6	chromosome 6 open reading frame 223	48.8664	2.94417	0.568523	5.1823	2.19162e-07	2.66977e-05
ENSG00000117586	TNFSF4	protein_coding	1	TNF superfamily member 4	3833.19	-1.55538	0.300327	-5.17897	2.23116e-07	2.68018e-05
ENSG00000185813	PCYT2	protein_coding	17	phosphate cytidylyltransferase 2, ethanolamine	106.636	2.24414	0.434338	5.15941	2.4773e-07	2.93509e-05
ENSG00000102181	CD99L2	protein_coding	X	CD99 molecule like 2	126.125	1.76215	0.342401	5.1422	2.71538e-07	3.14758e-05
ENSG00000143416	SELENBP1	protein_coding	1	selenium binding protein 1	458.651	3.02849	0.608438	5.14123	2.72943e-07	3.14758e-05
ENSG00000054793	ATP9A	protein_coding	20	ATPase phospholipid transporting 9A (putative)	2127.58	-1.72148	0.336575	-5.11485	3.13989e-07	3.45668e-05
ENSG00000175470	PPP2R2D	protein_coding	10	protein phosphatase 2 regulatory subunit Bdelta	1838.66	-1.33689	0.261162	-5.11899	3.07177e-07	3.45668e-05
ENSG00000256940	PPP1R14B-AS1	lncRNA	11	PPP1R14B antisense RNA 1	39.6668	2.55325	0.495447	5.11817	3.08518e-07	3.45668e-05
ENSG00000280106	AC008555.7	TEC	19	TEC	77.853	-2.20905	0.430938	-5.1138	3.15733e-07	3.45668e-05
ENSG00000131669	NINJ1	protein_coding	9	ninjurin 1	1568.97	1.71791	0.336155	5.11042	3.21445e-07	3.47522e-05
ENSG00000166716	ZNF592	protein_coding	15	zinc finger protein 592	615.804	1.50113	0.294653	5.09412	3.50371e-07	3.74118e-05
ENSG00000172270	BSG	protein_coding	19	basigin (Ok blood group)	7600.37	1.54263	0.303447	5.08375	3.70053e-07	3.90316e-05
ENSG00000152601	MBNL1	protein_coding	3	muscleblind like splicing regulator 1	23209.1	-1.59577	0.314311	-5.07717	3.83099e-07	3.99207e-05
ENSG00000162496	DHRS3	protein_coding	1	dehydrogenase/reductase 3	1881.7	-1.35017	0.268422	-5.02998	4.90537e-07	5.04796e-05
ENSG00000184887	BTBD6	protein_coding	14	BTB domain containing 6	3092.68	1.50609	0.29955	5.02782	4.96099e-07	5.04796e-05
ENSG00000121064	SCPEP1	protein_coding	17	serine carboxypeptidase 1	63.0871	1.95557	0.388856	5.01589	5.27879e-07	5.30887e-05
ENSG00000179218	CALR	protein_coding	19	calreticulin	549.114	1.76522	0.352488	5.00693	5.53062e-07	5.4982e-05
ENSG00000228463	AP006222.1	transcribed_processed_pseudogene	1	ribosomal protein L23a (RPL23A) pseudogene	71.1021	-2.97418	0.607172	-4.99579	5.85942e-07	5.75887e-05
ENSG00000053371	AKR7A2	protein_coding	1	aldo-keto reductase family 7 member A2	878.214	1.60602	0.322722	4.97624	6.48307e-07	6.30023e-05
ENSG00000130005	GAMT	protein_coding	19	guanidinoacetate N-methyltransferase	256.609	2.04278	0.411005	4.96743	6.78456e-07	6.51997e-05
ENSG00000197993	KEL	protein_coding	7	Kell metallo-endopeptidase (Kell blood group)	111.143	2.53003	0.509949	4.96402	6.90476e-07	6.56256e-05
ENSG00000105610	KLF1	protein_coding	19	Kruppel like factor 1	61.7155	2.64955	0.535786	4.9434	7.677e-07	7.13961e-05
ENSG00000123505	AMD1	protein_coding	6	adenosylmethionine decarboxylase 1	4928.41	-1.9354	0.391456	-4.94495	7.61646e-07	7.13961e-05
ENSG00000227355	AL359644.1	lncRNA	9	novel transcript, antisense STOM	3800.62	-1.60122	0.324866	-4.929	8.26533e-07	7.60499e-05
ENSG00000173511	VEGFB	protein_coding	11	vascular endothelial growth factor B	322.295	1.60846	0.327567	4.9091	9.14954e-07	8.32994e-05
ENSG00000069535	MAOB	protein_coding	X	monoamine oxidase B	461.386	2.24809	0.460312	4.88637	1.02714e-06	9.25393e-05
ENSG00000107021	TBC1D13	protein_coding	9	TBC1 domain family member 13	1732.2	1.23668	0.253258	4.88299	1.04488e-06	9.31665e-05
ENSG00000091039	OSBPL8	protein_coding	12	oxysterol binding protein like 8	326.668	-1.52045	0.311518	-4.8797	1.06247e-06	9.3768e-05
ENSG00000162366	PDZK1IP1	protein_coding	1	PDZK1 interacting protein 1	12362.9	-1.58702	0.326857	-4.85554	1.20056e-06	0.000103914
ENSG00000206560	ANKRD28	protein_coding	3	ankyrin repeat domain 28	3848.15	-1.68011	0.346045	-4.8554	1.20145e-06	0.000103914
ENSG00000126106	TMEM53	protein_coding	1	transmembrane protein 53	31.3556	2.55215	0.523592	4.84284	1.27995e-06	0.000109607
ENSG00000120437	ACAT2	protein_coding	6	acetyl-CoA acetyltransferase 2	121.151	2.15084	0.44494	4.82828	1.37719e-06	0.000116778
ENSG00000065427	KARS	protein_coding	16	lysyl-tRNA synthetase	846.956	1.41734	0.293848	4.82294	1.41457e-06	0.000117641
ENSG00000111666	CHPT1	protein_coding	12	choline phosphotransferase 1	256.135	2.47368	0.513806	4.82334	1.41174e-06	0.000117641
ENSG00000140396	NCOA2	protein_coding	8	nuclear receptor coactivator 2	440.996	-1.75281	0.363611	-4.81991	1.43622e-06	0.000118303
ENSG00000153560	UBP1	protein_coding	3	upstream binding protein 1	478.073	-1.23051	0.255432	-4.81698	1.45749e-06	0.000118923
ENSG00000101447	FAM83D	protein_coding	20	family with sequence similarity 83 member D	60.7148	-1.86972	0.387969	-4.8091	1.51611e-06	0.000120127
ENSG00000125746	EML2	protein_coding	19	EMAP like 2	91.7086	1.75748	0.364709	4.81116	1.50056e-06	0.000120127
ENSG00000173542	MOB1B	protein_coding	4	MOB kinase activator 1B	4095.67	-1.24886	0.259771	-4.80756	1.5278e-06	0.000120127
ENSG00000198911	SREBF2	protein_coding	22	sterol regulatory element binding transcription factor 2	1412.6	1.72161	0.357842	4.81111	1.50092e-06	0.000120127
ENSG00000104522	TSTA3	protein_coding	8	tissue specific transplantation antigen P35B	348.151	1.88308	0.391751	4.80574	1.54177e-06	0.000120133
ENSG00000087237	CETP	protein_coding	16	cholesteryl ester transfer protein	2261.12	1.72037	0.358164	4.80352	1.55901e-06	0.000120342
ENSG00000158578	ALAS2	protein_coding	X	5'-aminolevulinate synthase 2	4188.85	2.75776	0.641501	4.80182	1.57228e-06	0.000120342
ENSG00000090013	BLVRB	protein_coding	19	biliverdin reductase B	711.217	2.36536	0.493497	4.80005	1.58624e-06	0.000120345
ENSG00000115307	AUP1	protein_coding	2	AUP1 lipid droplet regulating VLDL assembly factor	678.966	1.21361	0.25322	4.79242	1.64784e-06	0.000122863
ENSG00000186019	AC021092.1	lncRNA	19	novel transcript, antisense to ZNF225 and ZNF224	41.1325	-2.21784	0.460827	-4.79355	1.63858e-06	0.000122863
ENSG00000178719	GRINA	protein_coding	8	glutamate ionotropic receptor NMDA type subunit associated protein 1	216.86	2.41588	0.504754	4.78979	1.66954e-06	0.000123417
ENSG00000040341	STAU2	protein_coding	8	staufen double-stranded RNA binding protein 2	1308.34	-1.51121	0.316035	-4.78175	1.73774e-06	0.000126135
ENSG00000055917	PUM2	protein_coding	2	pumilio RNA binding family member 2	961.72	-1.3168	0.275548	-4.77866	1.76463e-06	0.000126135
ENSG00000198586	TLK1	protein_coding	2	tousled like kinase 1	8287.06	-1.1886	0.248698	-4.77931	1.75897e-06	0.000126135
ENSG00000206145	P2RX6P	transcribed_unprocessed_pseudogene	22	purinergic receptor P2X 6 pseudogene	76.5908	2.33608	0.488081	4.78189	1.73652e-06	0.000126135
ENSG00000105854	PON2	protein_coding	7	paraoxonase 2	259.37	2.12399	0.444686	4.77639	1.78466e-06	0.000126521
ENSG00000116649	SRM	protein_coding	1	spermidine synthase	101.411	2.06056	0.431504	4.76526	1.88612e-06	0.000132626
ENSG00000116962	NID1	protein_coding	1	nidogen 1	832.547	1.65675	0.347979	4.76089	1.9274e-06	0.000133361
ENSG00000223609	HBD	protein_coding	11	hemoglobin subunit delta	2006.99	2.80039	0.602232	4.76187	1.91809e-06	0.000133361
ENSG00000058262	SEC61A1	protein_coding	3	SEC61 translocon alpha 1 subunit	460.567	1.28319	0.269752	4.75641	1.97069e-06	0.000135274
ENSG00000010327	STAB1	protein_coding	3	stabilin 1	160.64	1.69689	0.35675	4.75354	1.99885e-06	0.000136126
ENSG00000198948	MFAP3L	protein_coding	4	microfibril associated protein 3 like	9979.15	-1.56085	0.329127	-4.74256	2.11036e-06	0.000142598
ENSG00000110422	HIPK3	protein_coding	11	homeodomain interacting protein kinase 3	1405.02	-1.37906	0.290957	-4.73977	2.13958e-06	0.000143452
ENSG00000125841	NRSN2	protein_coding	20	neurensin 2	64.629	2.51228	0.530678	4.7257	2.29319e-06	0.000152567
ENSG00000184216	IRAK1	protein_coding	X	interleukin 1 receptor associated kinase 1	557.425	1.42356	0.30209	4.71171	2.45648e-06	0.000162184
ENSG00000108061	SHOC2	protein_coding	10	SHOC2 leucine rich repeat scaffold protein	2134.75	-1.50152	0.319196	-4.70407	2.55022e-06	0.000165841
ENSG00000125505	MBOAT7	protein_coding	19	membrane bound O-acyltransferase domain containing 7	141.657	2.25485	0.478948	4.70536	2.53425e-06	0.000165841
ENSG00000131873	CHSY1	protein_coding	15	chondroitin sulfate synthase 1	195.785	-1.8982	0.403601	-4.70211	2.57484e-06	0.000166192
ENSG00000144659	SLC25A38	protein_coding	3	solute carrier family 25 member 38	61.3511	1.94973	0.414215	4.6947	2.66998e-06	0.000171057
ENSG00000196407	THEM5	protein_coding	1	thioesterase superfamily member 5	878.136	-1.90128	0.405533	-4.68936	2.74065e-06	0.000174293
ENSG00000185129	PURA	protein_coding	5	purine rich element binding protein A	182.727	-1.70733	0.36465	-4.67993	2.86972e-06	0.000181169
ENSG00000119950	MXI1	protein_coding	10	MAX interactor 1, dimerization protein	460.724	2.36681	0.508708	4.6613	3.14223e-06	0.000196936
ENSG00000112308	C6orf62	protein_coding	6	chromosome 6 open reading frame 62	3368.86	-1.23864	0.265991	-4.65674	3.2126e-06	0.000199898
ENSG00000187699	C2orf88	protein_coding	2	chromosome 2 open reading frame 88	37441.8	-1.30091	0.279772	-4.64991	3.32075e-06	0.000205151
ENSG00000106348	IMPDH1	protein_coding	7	inosine monophosphate dehydrogenase 1	325.8	1.74575	0.37585	4.64328	3.42913e-06	0.000209046
ENSG00000183621	ZNF438	protein_coding	10	zinc finger protein 438	5642.63	-1.38727	0.298787	-4.6431	3.43214e-06	0.000209046
ENSG00000162511	LAPTM5	protein_coding	1	lysosomal protein transmembrane 5	7375.68	1.67471	0.361699	4.63046	3.64857e-06	0.000220675
ENSG00000230590	FTX	lncRNA	X	FTX transcript, XIST regulator	187.59	-1.62809	0.351665	-4.6281	3.69039e-06	0.000221654
ENSG00000197448	GSTK1	protein_coding	7	glutathione S-transferase kappa 1	1557.31	1.23042	0.266454	4.61759	3.88222e-06	0.000231568
ENSG00000172466	ZNF24	protein_coding	18	zinc finger protein 24	769.302	-1.12079	0.243797	-4.5971	4.28414e-06	0.000253791
ENSG00000069020	MAST4	protein_coding	5	microtubule associated serine/threonine kinase family member 4	634.158	-1.12935	0.245888	-4.59284	4.37255e-06	0.000257267
ENSG00000090861	AARS	protein_coding	16	alanyl-tRNA synthetase	192.864	1.76737	0.385315	4.58368	4.56868e-06	0.000265198
ENSG00000183722	LHFPL6	protein_coding	13	LHFPL tetraspan subfamily member 6	329.044	1.69848	0.370381	4.58479	4.54437e-06	0.000265198
ENSG00000135506	OS9	protein_coding	12	OS9 endoplasmic reticulum lectin	1526.05	1.77164	0.386919	4.57914	4.66891e-06	0.00026921
ENSG00000189045	ANKDD1B	protein_coding	5	ankyrin repeat and death domain containing 1B	255.121	-1.83193	0.400455	-4.57449	4.77373e-06	0.00027343
ENSG00000175746	C15orf54	lncRNA	15	chromosome 15 open reading frame 54 (putative)	831.942	-2.0311	0.445066	-4.56563	4.9799e-06	0.000283363
ENSG00000004939	SLC4A1	protein_coding	17	solute carrier family 4 member 1 (Diego blood group)	1578.56	2.66643	0.596354	4.55353	5.2754e-06	0.000298215
ENSG00000100814	CCNB1IP1	protein_coding	14	cyclin B1 interacting protein 1	230.409	1.40887	0.309886	4.54484	5.49778e-06	0.000308768
ENSG00000137193	PIM1	protein_coding	6	Pim-1 proto-oncogene, serine/threonine kinase	568.021	2.13877	0.471112	4.54262	5.55589e-06	0.000310018
ENSG00000143870	PDIA6	protein_coding	2	protein disulfide isomerase family A member 6	133.952	1.78966	0.394669	4.53087	5.8741e-06	0.000325674
ENSG00000281501	SEPSECS-AS1	lncRNA	4	SEPSECS antisense RNA 1 (head to head)	196.825	-1.40503	0.310172	-4.52855	5.939e-06	0.000327175
ENSG00000108946	PRKAR1A	protein_coding	17	protein kinase cAMP-dependent type I regulatory subunit alpha	7403.19	-1.28884	0.284848	-4.52467	6.04891e-06	0.00033112
ENSG00000169877	AHSP	protein_coding	16	alpha hemoglobin stabilizing protein	817.893	2.69799	0.615949	4.52283	6.10196e-06	0.000331924
ENSG00000223519	KIF28P	transcribed_unitary_pseudogene	1	kinesin family member 28, pseudogene	2789.96	-1.65608	0.366537	-4.51846	6.22909e-06	0.000336721
ENSG00000143612	C1orf43	protein_coding	1	chromosome 1 open reading frame 43	2148.14	1.10191	0.244148	4.51322	6.38506e-06	0.000343008
ENSG00000174788	PCP2	protein_coding	19	Purkinje cell protein 2	1002.63	-1.20724	0.268878	-4.48992	7.12511e-06	0.000380402
ENSG00000180573	HIST1H2AC	protein_coding	6	histone cluster 1 H2A family member c	118566	-1.23597	0.275508	-4.4862	7.25056e-06	0.000384725
ENSG00000250519	AP002784.1	lncRNA	11	novel transcript	509.205	-1.45885	0.325913	-4.47644	7.58978e-06	0.000400268
ENSG00000156136	DCK	protein_coding	4	deoxycytidine kinase	498.972	-1.55355	0.347561	-4.46957	7.83765e-06	0.000410836
ENSG00000106397	PLOD3	protein_coding	7	procollagen-lysine,2-oxoglutarate 5-dioxygenase 3	108.747	2.0296	0.453768	4.46754	7.91247e-06	0.000412259
ENSG00000113448	PDE4D	protein_coding	5	phosphodiesterase 4D	545.178	-1.73707	0.390745	-4.4454	8.77279e-06	0.000454347
ENSG00000121579	NAA50	protein_coding	3	N(alpha)-acetyltransferase 50, NatE catalytic subunit	976.713	-1.14428	0.257851	-4.43758	9.09765e-06	0.000468367
ENSG00000109736	MFSD10	protein_coding	4	major facilitator superfamily domain containing 10	250.437	1.61904	0.365303	4.43116	9.37286e-06	0.00047968
ENSG00000138735	PDE5A	protein_coding	4	phosphodiesterase 5A	6178.53	-1.38224	0.312119	-4.42863	9.48331e-06	0.000482477
ENSG00000119138	KLF9	protein_coding	9	Kruppel like factor 9	631.103	-1.74058	0.393918	-4.41875	9.92735e-06	0.000496639
ENSG00000126458	RRAS	protein_coding	19	RAS related	1581.85	1.32176	0.299215	4.41736	9.99134e-06	0.000496639
ENSG00000163536	SERPINI1	protein_coding	3	serpin family I member 1	436.311	1.66309	0.376337	4.41894	9.91876e-06	0.000496639
ENSG00000189007	ADAT2	protein_coding	6	adenosine deaminase tRNA specific 2	216.658	-1.4995	0.339465	-4.41742	9.98863e-06	0.000496639
ENSG00000158869	FCER1G	protein_coding	1	Fc fragment of IgE receptor Ig	11743.9	1.39294	0.315675	4.41263	1.02122e-05	0.000504714
ENSG00000261253	AC137932.2	lncRNA	16	uncharacterized LOC100287036	3404.83	-1.5645	0.355085	-4.4062	1.05201e-05	0.00051698
ENSG00000255874	LINC00346	lncRNA	13	long intergenic non-protein coding RNA 346	212.595	-1.90168	0.432642	-4.39656	1.0998e-05	0.000537413
ENSG00000148450	MSRB2	protein_coding	10	methionine sulfoxide reductase B2	199.177	1.57497	0.359001	4.38574	1.15591e-05	0.000561654
ENSG00000176973	FAM89B	protein_coding	11	family with sequence similarity 89 member B	1767.92	1.20804	0.275591	4.38341	1.16838e-05	0.000564543
ENSG00000149257	SERPINH1	protein_coding	11	serpin family H member 1	60.1257	2.22874	0.508394	4.37472	1.21586e-05	0.000576945
ENSG00000158863	FAM160B2	protein_coding	8	family with sequence similarity 160 member B2	74.777	1.95322	0.445372	4.3761	1.20819e-05	0.000576945
ENSG00000228300	FAM174C	protein_coding	19	family with sequence similarity 174 member C	116.079	1.69738	0.387734	4.37385	1.22073e-05	0.000576945
ENSG00000237686	AL109615.3	lncRNA	6	novel transcript, antisense to C6orf223	48.503	2.2494	0.513577	4.37455	1.21683e-05	0.000576945
ENSG00000117394	SLC2A1	protein_coding	1	solute carrier family 2 member 1	67.7341	2.1941	0.501443	4.37167	1.23299e-05	0.000578223
ENSG00000231246	AL445426.1	lncRNA	1	novel transcript	1503.13	-1.80776	0.413676	-4.371	1.2368e-05	0.000578223
ENSG00000175155	YPEL2	protein_coding	17	yippee like 2	815.778	-1.53067	0.35035	-4.36913	1.24741e-05	0.000580047
ENSG00000258738	AL121603.2	lncRNA	14	novel transcript, antisense to BAZ1A	215.875	-1.62456	0.372384	-4.36264	1.28501e-05	0.000594333
ENSG00000151176	PLBD2	protein_coding	12	phospholipase B domain containing 2	39.1073	2.66315	0.624363	4.35377	1.33816e-05	0.000610323
ENSG00000168002	POLR2G	protein_coding	11	RNA polymerase II subunit G	3868.53	1.19648	0.274841	4.35335	1.34075e-05	0.000610323
ENSG00000168175	MAPK1IP1L	protein_coding	14	mitogen-activated protein kinase 1 interacting protein 1 like	705.192	-0.945467	0.217176	-4.35337	1.34059e-05	0.000610323
ENSG00000105063	PPP6R1	protein_coding	19	protein phosphatase 6 regulatory subunit 1	9116.32	1.29516	0.29791	4.34751	1.3769e-05	0.000623498
ENSG00000156265	MAP3K7CL	protein_coding	21	MAP3K7 C-terminal like	149294	-1.88422	0.433994	-4.34335	1.40329e-05	0.000632139
ENSG00000261055	AL450468.2	lncRNA	1	novel transcript	214.303	-1.79211	0.413413	-4.33483	1.45872e-05	0.000653702
ENSG00000186815	TPCN1	protein_coding	12	two pore segment channel 1	321.412	1.63135	0.37663	4.33036	1.48865e-05	0.000663678
ENSG00000100852	ARHGAP5	protein_coding	14	Rho GTPase activating protein 5	160.705	-1.4283	0.329956	-4.32742	1.50864e-05	0.000669142
ENSG00000112851	ERBIN	protein_coding	5	erbb2 interacting protein	882.456	-1.29472	0.300213	-4.31242	1.61477e-05	0.000694728
ENSG00000123240	OPTN	protein_coding	10	optineurin	955.568	1.83588	0.425569	4.31476	1.59774e-05	0.000694728
ENSG00000129103	SUMF2	protein_coding	7	sulfatase modifying factor 2	223.213	1.364	0.316078	4.31404	1.60297e-05	0.000694728
ENSG00000130520	LSM4	protein_coding	19	LSM4 homolog, U6 small nuclear RNA and mRNA degradation associated	373.687	1.64522	0.380923	4.31782	1.57579e-05	0.000694728
ENSG00000134508	CABLES1	protein_coding	18	Cdk5 and Abl enzyme substrate 1	163.435	-2.16098	0.501592	-4.31179	1.61941e-05	0.000694728
ENSG00000139946	PELI2	protein_coding	14	pellino E3 ubiquitin protein ligase family member 2	1403.1	-1.18964	0.275929	-4.31136	1.62256e-05	0.000694728
ENSG00000172331	BPGM	protein_coding	7	bisphosphoglycerate mutase	386.151	2.00941	0.466017	4.31344	1.60734e-05	0.000694728
ENSG00000115318	LOXL3	protein_coding	2	lysyl oxidase like 3	633.008	1.63078	0.378629	4.30682	1.65617e-05	0.000704345
ENSG00000121104	FAM117A	protein_coding	17	family with sequence similarity 117 member A	223.012	1.30764	0.303583	4.30614	1.66131e-05	0.000704345
ENSG00000137216	TMEM63B	protein_coding	6	transmembrane protein 63B	219.412	1.39948	0.32634	4.28676	1.81302e-05	0.000764917
ENSG00000089597	GANAB	protein_coding	11	glucosidase II alpha subunit	911.177	1.00838	0.235363	4.2842	1.83397e-05	0.000770002
ENSG00000157540	DYRK1A	protein_coding	21	dual specificity tyrosine phosphorylation regulated kinase 1A	770.667	-1.1681	0.27273	-4.28279	1.84564e-05	0.000771158
ENSG00000101162	TUBB1	protein_coding	20	tubulin beta 1 class VI	170892	-1.41141	0.329748	-4.28042	1.86544e-05	0.000775682
ENSG00000172375	C2CD2L	protein_coding	11	C2CD2 like	507.283	1.29954	0.303691	4.27875	1.87942e-05	0.000777758
ENSG00000186480	INSIG1	protein_coding	7	insulin induced gene 1	2098.14	-1.32214	0.309331	-4.27417	1.91847e-05	0.000790135
ENSG00000198176	TFDP1	protein_coding	13	transcription factor Dp-1	190.073	1.71165	0.400463	4.27258	1.93226e-05	0.000790244
ENSG00000240583	AQP1	protein_coding	7	aquaporin 1 (Colton blood group)	338.462	1.29977	0.304195	4.27203	1.93701e-05	0.000790244
ENSG00000147454	SLC25A37	protein_coding	8	solute carrier family 25 member 37	2934.86	2.48435	0.59032	4.26621	1.98826e-05	0.000807344
ENSG00000008083	JARID2	protein_coding	6	jumonji and AT-rich interaction domain containing 2	1306.16	-1.37614	0.322692	-4.26457	2.00287e-05	0.000809479
ENSG00000206053	JPT2	protein_coding	16	Jupiter microtubule associated homolog 2	569.073	-1.11344	0.261878	-4.25166	2.12189e-05	0.000853593
ENSG00000259834	AL365361.1	lncRNA	1	novel transcript	431.803	-1.41044	0.33227	-4.24461	2.18973e-05	0.000876803
ENSG00000079950	STX7	protein_coding	6	syntaxin 7	2262.05	-1.23322	0.291242	-4.23431	2.29255e-05	0.000913745
ENSG00000005961	ITGA2B	protein_coding	17	integrin subunit alpha 2b	184248	1.55943	0.368441	4.23285	2.30747e-05	0.000915472
ENSG00000140299	BNIP2	protein_coding	15	BCL2 interacting protein 2	2235.7	-1.18905	0.281702	-4.2209	2.43331e-05	0.000960989
ENSG00000132535	DLG4	protein_coding	17	discs large MAGUK scaffold protein 4	1735.44	1.40621	0.333275	4.21937	2.44987e-05	0.000963131
ENSG00000160183	TMPRSS3	protein_coding	21	transmembrane serine protease 3	31.8906	2.55441	0.608225	4.217	2.47575e-05	0.000968904
ENSG00000071859	FAM50A	protein_coding	X	family with sequence similarity 50 member A	2783.76	1.4717	0.349349	4.21284	2.52182e-05	0.000972472
ENSG00000078589	P2RY10	protein_coding	X	P2Y receptor family member 10	257.01	-1.85571	0.440445	-4.21348	2.51467e-05	0.000972472
ENSG00000164032	H2AFZ	protein_coding	4	H2A histone family member Z	1173.37	-1.07196	0.25446	-4.21257	2.52482e-05	0.000972472
ENSG00000173868	PHOSPHO1	protein_coding	17	phosphoethanolamine/phosphocholine phosphatase	232.107	2.35277	0.561809	4.21212	2.52984e-05	0.000972472
ENSG00000115677	HDLBP	protein_coding	2	high density lipoprotein binding protein	1038.42	1.15475	0.274243	4.21049	2.54814e-05	0.000975171
ENSG00000145050	MANF	protein_coding	3	mesencephalic astrocyte derived neurotrophic factor	88.8814	1.71331	0.406774	4.20751	2.58205e-05	0.000983796
ENSG00000126264	HCST	protein_coding	19	hematopoietic cell signal transducer	1460.52	1.32259	0.31478	4.2016	2.65034e-05	0.000996641
ENSG00000168283	BMI1	protein_coding	10	BMI1 proto-oncogene, polycomb ring finger	240.776	-1.50178	0.357293	-4.20275	2.63697e-05	0.000996641
ENSG00000210164	MT-TG	Mt_tRNA	MT	mitochondrially encoded tRNA-Gly (GGN)	1116.12	-1.95683	0.466	-4.20237	2.64135e-05	0.000996641
ENSG00000112977	DAP	protein_coding	5	death associated protein	9443.32	1.47189	0.350487	4.19976	2.67196e-05	0.00100042
ENSG00000115129	TP53I3	protein_coding	2	tumor protein p53 inducible protein 3	109.087	1.98398	0.472761	4.19441	2.73583e-05	0.00101992
ENSG00000284959	AC007262.2	lncRNA	14	novel transcript, antisense to TSHR	997.977	-1.76066	0.419984	-4.19291	2.75393e-05	0.00102227
ENSG00000137312	FLOT1	protein_coding	6	flotillin 1	2478.63	1.42623	0.340369	4.19028	2.78606e-05	0.00102539
ENSG00000167508	MVD	protein_coding	16	mevalonate diphosphate decarboxylase	80.8012	1.91767	0.456678	4.19068	2.7812e-05	0.00102539
ENSG00000204136	GGTA1P	transcribed_unitary_pseudogene	9	glycoprotein alpha-galactosyltransferase 1, pseudogene	14211.4	-1.48116	0.353579	-4.18929	2.79833e-05	0.00102554
ENSG00000170145	SIK2	protein_coding	11	salt inducible kinase 2	118.144	-1.30646	0.312206	-4.18399	2.86437e-05	0.00104531
ENSG00000124302	CHST8	protein_coding	19	carbohydrate sulfotransferase 8	675.303	-1.50475	0.360403	-4.17505	2.97924e-05	0.00108267
ENSG00000169756	LIMS1	protein_coding	2	LIM zinc finger domain containing 1	23368	-1.23485	0.296497	-4.16485	3.11552e-05	0.0011269
ENSG00000170004	CHD3	protein_coding	17	chromodomain helicase DNA binding protein 3	3228.9	1.55772	0.374119	4.16401	3.12702e-05	0.0011269
ENSG00000273015	AC008124.1	lncRNA	12	novel transcript	950.683	-1.22119	0.293857	-4.15569	3.24306e-05	0.00116387
ENSG00000150637	CD226	protein_coding	18	CD226 molecule	8997.19	-1.16747	0.281001	-4.15471	3.25694e-05	0.00116402
ENSG00000152520	PAN3	protein_coding	13	poly(A) specific ribonuclease subunit PAN3	435.848	-1.28735	0.310258	-4.14908	3.33815e-05	0.00118813
ENSG00000116260	QSOX1	protein_coding	1	quiescin sulfhydryl oxidase 1	1126.99	1.61849	0.390222	4.14784	3.35632e-05	0.00118971
ENSG00000102100	SLC35A2	protein_coding	X	solute carrier family 35 member A2	30.0544	1.88999	0.454704	4.14033	3.46809e-05	0.00122431
ENSG00000102030	NAA10	protein_coding	X	N(alpha)-acetyltransferase 10, NatA catalytic subunit	482.067	1.24657	0.301246	4.13768	3.50835e-05	0.00123348
ENSG00000161513	FDXR	protein_coding	17	ferredoxin reductase	52.0114	2.27953	0.55052	4.13498	3.54984e-05	0.00124302
ENSG00000143420	ENSA	protein_coding	1	endosulfine alpha	2162.72	1.35064	0.326797	4.13296	3.58118e-05	0.00124894
ENSG00000164306	PRIMPOL	protein_coding	4	primase and DNA directed polymerase	731.672	-1.51198	0.365997	-4.1312	3.60872e-05	0.00125349
ENSG00000162144	CYB561A3	protein_coding	11	cytochrome b561 family member A3	377.684	1.21992	0.295354	4.12996	3.62825e-05	0.00125523
ENSG00000124155	PIGT	protein_coding	20	phosphatidylinositol glycan anchor biosynthesis class T	83.9331	1.79429	0.434061	4.1281	3.65778e-05	0.00125736
ENSG00000196459	TRAPPC2	protein_coding	X	trafficking protein particle complex 2	2088.91	-1.06569	0.258176	-4.12774	3.66348e-05	0.00125736
ENSG00000114770	ABCC5	protein_coding	3	ATP binding cassette subfamily C member 5	644.787	-1.32962	0.322189	-4.12645	3.68405e-05	0.00125942
ENSG00000164649	CDCA7L	protein_coding	7	cell division cycle associated 7 like	100.122	2.13843	0.521045	4.10439	4.05387e-05	0.00138039
ENSG00000179262	RAD23A	protein_coding	19	RAD23 homolog A, nucleotide excision repair protein	217.969	1.70312	0.414982	4.10215	4.09337e-05	0.00138656
ENSG00000179715	PCED1B	protein_coding	12	PC-esterase domain containing 1B	605.324	-1.05701	0.257709	-4.10154	4.10405e-05	0.00138656
ENSG00000086666	ZFAND6	protein_coding	15	zinc finger AN1-type containing 6	2003.73	-1.30562	0.318526	-4.09892	4.15088e-05	0.00139693
ENSG00000111266	DUSP16	protein_coding	12	dual specificity phosphatase 16	70.4842	1.66907	0.407157	4.09404	4.23922e-05	0.0014189
ENSG00000172757	CFL1	protein_coding	11	cofilin 1	29002.3	1.03328	0.25242	4.09351	4.24898e-05	0.0014189
ENSG00000248099	INSL3	protein_coding	19	insulin like 3	41.3972	2.39206	0.588309	4.0918	4.2804e-05	0.00142389
ENSG00000064666	CNN2	protein_coding	19	calponin 2	1407.57	1.39804	0.34187	4.08924	4.3278e-05	0.00143414
ENSG00000167768	KRT1	protein_coding	12	keratin 1	255.555	1.97745	0.641927	4.08743	4.36185e-05	0.00143991
ENSG00000113391	FAM172A	protein_coding	5	family with sequence similarity 172 member A	601.723	-1.23049	0.301629	-4.07955	4.51229e-05	0.00147793
ENSG00000167118	URM1	protein_coding	9	ubiquitin related modifier 1	136.962	1.75827	0.430738	4.07873	4.52828e-05	0.00147793
ENSG00000210196	MT-TP	Mt_tRNA	MT	mitochondrially encoded tRNA-Pro (CCN)	46775.1	-1.80942	0.443767	-4.07922	4.5187e-05	0.00147793
ENSG00000248487	ABHD14A	protein_coding	3	abhydrolase domain containing 14A	64.6363	2.00051	0.49081	4.07176	4.66602e-05	0.00151716
ENSG00000100209	HSCB	protein_coding	22	HscB mitochondrial iron-sulfur cluster cochaperone	40.8155	2.06594	0.506186	4.06401	4.82361e-05	0.00156253
ENSG00000100403	ZC3H7B	protein_coding	22	zinc finger CCCH-type containing 7B	228.599	1.30297	0.320913	4.05899	4.92847e-05	0.00159054
ENSG00000177425	PAWR	protein_coding	12	pro-apoptotic WT1 regulator	209.154	-1.3729	0.338397	-4.05686	4.97377e-05	0.00159919
ENSG00000173581	CCDC106	protein_coding	19	coiled-coil domain containing 106	121.65	1.82581	0.449754	4.05557	5.00114e-05	0.00160203
ENSG00000198753	PLXNB3	protein_coding	X	plexin B3	598.189	1.21447	0.299642	4.05282	5.06039e-05	0.00161503
ENSG00000102265	TIMP1	protein_coding	X	TIMP metallopeptidase inhibitor 1	44711.1	1.54463	0.381244	4.05195	5.07923e-05	0.00161508
ENSG00000136908	DPM2	protein_coding	9	dolichyl-phosphate mannosyltransferase subunit 2, regulatory	511.973	1.37871	0.340348	4.05055	5.10964e-05	0.0016188
ENSG00000142208	AKT1	protein_coding	14	AKT serine/threonine kinase 1	855.141	1.03815	0.256385	4.04902	5.14319e-05	0.00162185
ENSG00000160194	NDUFV3	protein_coding	21	NADH:ubiquinone oxidoreductase subunit V3	54.1023	1.61793	0.39882	4.04841	5.15678e-05	0.00162185
ENSG00000233913	RPL10P9	processed_pseudogene	5	ribosomal protein L10 pseudogene 9	113.931	-2.28146	0.566976	-4.04635	5.2023e-05	0.00163024
ENSG00000113638	TTC33	protein_coding	5	tetratricopeptide repeat domain 33	808.622	-1.15051	0.284438	-4.04473	5.23833e-05	0.00163561
ENSG00000092096	SLC22A17	protein_coding	14	solute carrier family 22 member 17	208.074	1.5978	0.395383	4.04034	5.33728e-05	0.00166051
ENSG00000162852	CNST	protein_coding	1	consortin, connexin sorting protein	5920.16	-1.11058	0.275034	-4.03798	5.39132e-05	0.00167131
ENSG00000078668	VDAC3	protein_coding	8	voltage dependent anion channel 3	9275.33	-0.964134	0.238836	-4.03681	5.41829e-05	0.00167367
ENSG00000112031	MTRF1L	protein_coding	6	mitochondrial translational release factor 1 like	2390.54	1.44081	0.357327	4.03228	5.52378e-05	0.00170018
ENSG00000143742	SRP9	protein_coding	1	signal recognition particle 9	1295.2	-1.24433	0.30879	-4.02959	5.58745e-05	0.00171368
ENSG00000137817	PARP6	protein_coding	15	poly(ADP-ribose) polymerase family member 6	1030.92	0.954632	0.236959	4.02859	5.6112e-05	0.00171488
ENSG00000255112	CHMP1B	protein_coding	18	charged multivesicular body protein 1B	686.156	-1.20578	0.299685	-4.02334	5.73795e-05	0.00174745
ENSG00000151348	EXT2	protein_coding	11	exostosin glycosyltransferase 2	138.758	1.34119	0.333508	4.01994	5.8213e-05	0.00176043
ENSG00000273729	AC007686.3	lncRNA	14	novel transcript, antisense to IRF2BPL	919.54	1.53532	0.381918	4.02011	5.81705e-05	0.00176043
ENSG00000134278	SPIRE1	protein_coding	18	spire type actin nucleation factor 1	154.994	-1.4731	0.366551	-4.01787	5.87263e-05	0.00176977
ENSG00000104774	MAN2B1	protein_coding	19	mannosidase alpha class 2B member 1	569.549	1.23362	0.307198	4.01529	5.93717e-05	0.00178301
ENSG00000286401	AC069547.2	lncRNA	10	novel transcript, antisense to SGMS1	214.51	-2.38226	0.643072	-4.0113	6.03865e-05	0.00180721
ENSG00000087191	PSMC5	protein_coding	17	proteasome 26S subunit, ATPase 5	1303.38	1.2304	0.307271	4.00409	6.22571e-05	0.00182076
ENSG00000118007	STAG1	protein_coding	3	stromal antigen 1	363.262	-1.16091	0.289729	-4.00623	6.16948e-05	0.00182076
ENSG00000135452	TSPAN31	protein_coding	12	tetraspanin 31	100.832	1.57002	0.391794	4.00491	6.20414e-05	0.00182076
ENSG00000135870	RC3H1	protein_coding	1	ring finger and CCCH-type domains 1	175.468	-1.39602	0.348243	-4.0076	6.13388e-05	0.00182076
ENSG00000138835	RGS3	protein_coding	9	regulator of G protein signaling 3	968.77	-1.18226	0.294985	-4.00773	6.13042e-05	0.00182076
ENSG00000177565	TBL1XR1	protein_coding	3	transducin beta like 1 X-linked receptor 1	869.621	-1.28288	0.320393	-4.00388	6.23131e-05	0.00182076
ENSG00000206573	THUMPD3-AS1	lncRNA	3	THUMPD3 antisense RNA 1	623.211	-1.14244	0.285268	-4.00478	6.20761e-05	0.00182076
ENSG00000125898	FAM110A	protein_coding	20	family with sequence similarity 110 member A	2830.58	-1.16548	0.291236	-4.00185	6.28499e-05	0.00183026
ENSG00000053108	FSTL4	protein_coding	5	follistatin like 4	264.51	-1.71987	0.430592	-3.9947	6.4777e-05	0.00187525
ENSG00000198722	UNC13B	protein_coding	9	unc-13 homolog B	65.389	2.09994	0.525713	3.99397	6.49757e-05	0.00187525
ENSG00000273117	AC144652.1	lncRNA	7	novel transcript	1594.99	-1.45781	0.365047	-3.99372	6.50452e-05	0.00187525
ENSG00000132591	ERAL1	protein_coding	17	Era like 12S mitochondrial rRNA chaperone 1	73.0966	1.95729	0.489496	3.99288	6.52747e-05	0.00187562
ENSG00000151023	ENKUR	protein_coding	10	enkurin, TRPC channel interacting protein	9523.63	-1.51918	0.380867	-3.98911	6.63205e-05	0.00189936
ENSG00000105829	BET1	protein_coding	7	Bet1 golgi vesicular membrane trafficking protein	1733.14	-1.43369	0.359614	-3.98687	6.69514e-05	0.0019111
ENSG00000171385	KCND3	protein_coding	1	potassium voltage-gated channel subfamily D member 3	742.02	-1.43768	0.360791	-3.9849	6.75084e-05	0.00191507
ENSG00000180914	OXTR	protein_coding	3	oxytocin receptor	810.761	-1.74264	0.437551	-3.98404	6.77549e-05	0.00191507
ENSG00000229124	VIM-AS1	lncRNA	10	VIM antisense RNA 1	10129.9	-1.67438	0.420371	-3.98407	6.77457e-05	0.00191507
ENSG00000217027	TPT1P4	processed_pseudogene	6	tumor protein, translationally-controlled 1 pseudogene 4	86.5855	-1.41091	0.354235	-3.98263	6.81558e-05	0.00192013
ENSG00000048140	TSPAN17	protein_coding	5	tetraspanin 17	88.3302	1.57967	0.397025	3.97503	7.03717e-05	0.00197612
ENSG00000169313	P2RY12	protein_coding	3	purinergic receptor P2Y12	2119.29	-1.48342	0.373843	-3.96825	7.24022e-05	0.00202656
ENSG00000175334	BANF1	protein_coding	11	barrier to autointegration factor 1	701.376	1.11509	0.281179	3.96548	7.32487e-05	0.00204364
ENSG00000272501	AL662844.4	lncRNA	6	novel transcript, antisense to HCG27	166.105	-1.59192	0.401973	-3.9604	7.48251e-05	0.00208091
ENSG00000250634	LINC01182	lncRNA	4	long intergenic non-protein coding RNA 1182	98.9333	-1.88654	0.477027	-3.95296	7.7191e-05	0.00213982
ENSG00000110013	SIAE	protein_coding	11	sialic acid acetylesterase	4521.61	1.17596	0.298006	3.94611	7.94319e-05	0.00219491
ENSG00000137878	GCOM1	protein_coding	15	GRINL1A complex locus 1	1636.61	-1.72977	0.438723	-3.94403	8.01221e-05	0.00220693
ENSG00000162849	KIF26B	protein_coding	1	kinesin family member 26B	37.0125	-2.2344	0.565746	-3.93849	8.1997e-05	0.0022514
ENSG00000141480	ARRB2	protein_coding	17	arrestin beta 2	1831.26	1.04714	0.266024	3.93622	8.27743e-05	0.00226555
ENSG00000080371	RAB21	protein_coding	12	RAB21, member RAS oncogene family	426.021	-1.13553	0.288557	-3.93472	8.32936e-05	0.00227258
ENSG00000106105	GARS	protein_coding	7	glycyl-tRNA synthetase	290.51	1.67662	0.426658	3.92874	8.53936e-05	0.00231526
ENSG00000243279	PRAF2	protein_coding	X	PRA1 domain family member 2	221.427	1.6848	0.428708	3.92933	8.51836e-05	0.00231526
ENSG00000112531	QKI	protein_coding	6	QKI, KH domain containing RNA binding	1048.9	-1.10258	0.280866	-3.92555	8.65329e-05	0.00233882
ENSG00000163932	PRKCD	protein_coding	3	protein kinase C delta	2571.17	-1.13168	0.28914	-3.91395	9.07984e-05	0.00244496
ENSG00000198431	TXNRD1	protein_coding	12	thioredoxin reductase 1	533.312	-1.14641	0.29293	-3.91335	9.10254e-05	0.00244496
ENSG00000111817	DSE	protein_coding	6	dermatan sulfate epimerase	1984.1	-1.17782	0.301148	-3.91116	9.18552e-05	0.00245961
ENSG00000173442	EHBP1L1	protein_coding	11	EH domain binding protein 1 like 1	472.569	1.16864	0.298875	3.90973	9.24008e-05	0.00246659
ENSG00000163320	CGGBP1	protein_coding	3	CGG triplet repeat binding protein 1	2946.59	-0.967784	0.248186	-3.89943	9.64189e-05	0.00256593
ENSG00000100348	TXN2	protein_coding	22	thioredoxin 2	179.741	1.41243	0.362146	3.898	9.69891e-05	0.00257319
ENSG00000095932	SMIM24	protein_coding	19	small integral membrane protein 24	41.6483	2.15759	0.553619	3.89527	9.80889e-05	0.00258731
ENSG00000132383	RPA1	protein_coding	17	replication protein A1	19787.8	-1.34952	0.346472	-3.8952	9.81197e-05	0.00258731
ENSG00000105887	MTPN	protein_coding	7	myotrophin	26026.3	-1.16719	0.299794	-3.89335	9.88709e-05	0.0025952
ENSG00000133742	CA1	protein_coding	8	carbonic anhydrase 1	783.83	1.95164	0.501977	3.89298	9.90192e-05	0.0025952
ENSG00000067167	TRAM1	protein_coding	8	translocation associated membrane protein 1	6873.6	-1.20516	0.309653	-3.89202	9.94139e-05	0.00259768
ENSG00000168497	CAVIN2	protein_coding	2	caveolae associated protein 2	113246	-1.47417	0.378953	-3.89047	0.00010005	0.00260643
ENSG00000083444	PLOD1	protein_coding	1	procollagen-lysine,2-oxoglutarate 5-dioxygenase 1	275.682	1.31068	0.33708	3.88753	0.000101268	0.00263023
ENSG00000135932	CAB39	protein_coding	2	calcium binding protein 39	1872.61	-1.02801	0.264562	-3.88566	0.000102051	0.00264262
ENSG00000153162	BMP6	protein_coding	6	bone morphogenetic protein 6	8336.64	-1.30727	0.336556	-3.88436	0.000102599	0.0026489
ENSG00000086730	LAT2	protein_coding	7	linker for activation of T cells family member 2	225.16	1.60359	0.412803	3.88362	0.000102911	0.00264904
ENSG00000088992	TESC	protein_coding	12	tescalcin	458.428	1.47484	0.380374	3.87712	0.000105701	0.00271279
ENSG00000147872	PLIN2	protein_coding	9	perilipin 2	354.416	1.69415	0.437801	3.86988	0.000108887	0.00277808
ENSG00000151702	FLI1	protein_coding	11	Fli-1 proto-oncogene, ETS transcription factor	2551.96	-1.2609	0.325803	-3.87017	0.000108758	0.00277808
ENSG00000015532	XYLT2	protein_coding	17	xylosyltransferase 2	386.878	1.24597	0.322123	3.86763	0.0001099	0.00279567
ENSG00000013306	SLC25A39	protein_coding	17	solute carrier family 25 member 39	2956.31	2.23865	0.584526	3.86658	0.000110374	0.00279948
ENSG00000143369	ECM1	protein_coding	1	extracellular matrix protein 1	301.459	1.45065	0.375477	3.86294	0.000112033	0.00283325
ENSG00000173821	RNF213	protein_coding	17	ring finger protein 213	457.693	1.23256	0.319327	3.85932	0.000113701	0.00286707
ENSG00000136929	HEMGN	protein_coding	9	hemogen	2648.14	-1.63352	0.423847	-3.85488	0.000115786	0.00291114
ENSG00000122643	NT5C3A	protein_coding	7	5'-nucleotidase, cytosolic IIIA	22740.5	-1.25702	0.326331	-3.85204	0.000117136	0.00293655
ENSG00000216863	LY86-AS1	lncRNA	6	LY86 antisense RNA 1	635.316	-1.57741	0.409634	-3.85115	0.000117562	0.00293872
ENSG00000180694	TMEM64	protein_coding	8	transmembrane protein 64	995.022	-1.29783	0.337157	-3.84929	0.000118459	0.0029526
ENSG00000144043	TEX261	protein_coding	2	testis expressed 261	134.494	1.33395	0.346629	3.84606	0.000120032	0.00298321
ENSG00000135211	TMEM60	protein_coding	7	transmembrane protein 60	305.39	-1.17657	0.306063	-3.84418	0.000120955	0.00298898
ENSG00000150681	RGS18	protein_coding	1	regulator of G protein signaling 18	69733.3	-1.37959	0.358872	-3.84445	0.000120824	0.00298898
ENSG00000080824	HSP90AA1	protein_coding	14	heat shock protein 90 alpha family class A member 1	6267.99	1.79361	0.467626	3.83802	0.00012403	0.00305624
ENSG00000130175	PRKCSH	protein_coding	19	protein kinase C substrate 80K-H	579.815	1.38608	0.361325	3.83577	0.00012517	0.00307556
ENSG00000142453	CARM1	protein_coding	19	coactivator associated arginine methyltransferase 1	118.998	1.89469	0.494291	3.83301	0.000126583	0.00308398
ENSG00000169247	SH3TC2	protein_coding	5	SH3 domain and tetratricopeptide repeats 2	788.814	-1.43781	0.375089	-3.83337	0.000126401	0.00308398
ENSG00000237118	CYP2F2P	transcribed_processed_pseudogene	19	cytochrome P450 family 2 subfamily F member 2, pseudogene	152.677	1.42094	0.370546	3.83387	0.000126144	0.00308398
ENSG00000134824	FADS2	protein_coding	11	fatty acid desaturase 2	700.206	1.29516	0.338014	3.83144	0.000127397	0.00309511
ENSG00000076043	REXO2	protein_coding	11	RNA exonuclease 2	516.512	0.987302	0.257889	3.82819	0.000129089	0.00312743
ENSG00000161671	EMC10	protein_coding	19	ER membrane protein complex subunit 10	871.807	1.47407	0.385537	3.82358	0.00013153	0.00316001
ENSG00000163349	HIPK1	protein_coding	1	homeodomain interacting protein kinase 1	525.617	-1.16568	0.304807	-3.82422	0.000131185	0.00316001
ENSG00000179364	PACS2	protein_coding	14	phosphofurin acidic cluster sorting protein 2	1107.95	1.29325	0.338201	3.82388	0.000131366	0.00316001
ENSG00000101888	NXT2	protein_coding	X	nuclear transport factor 2 like export factor 2	372.385	-1.38999	0.364056	-3.81764	0.000134734	0.00321909
ENSG00000139211	AMIGO2	protein_coding	12	adhesion molecule with Ig like domain 2	714.939	-1.10453	0.289288	-3.81804	0.000134515	0.00321909
ENSG00000166148	AVPR1A	protein_coding	12	arginine vasopressin receptor 1A	399.846	-1.64033	0.429904	-3.81597	0.00013565	0.00322317
ENSG00000245910	SNHG6	lncRNA	8	small nucleolar RNA host gene 6	5613.33	-0.964709	0.252797	-3.81615	0.00013555	0.00322317
ENSG00000117984	CTSD	protein_coding	11	cathepsin D	6051.4	1.44329	0.378507	3.8134	0.000137069	0.00323909
ENSG00000152818	UTRN	protein_coding	6	utrophin	523.48	-1.6045	0.42079	-3.81352	0.000137002	0.00323909
ENSG00000213672	NCKIPSD	protein_coding	3	NCK interacting protein with SH3 domain	1008.43	1.2194	0.319899	3.81173	0.000137996	0.00325213
ENSG00000163050	COQ8A	protein_coding	1	coenzyme Q8A	179.903	-1.27467	0.334894	-3.80554	0.000141494	0.0033255
ENSG00000130052	STARD8	protein_coding	X	StAR related lipid transfer domain containing 8	302.522	-1.36626	0.359344	-3.80241	0.000143297	0.00334966
ENSG00000235288	AC099329.1	lncRNA	3	novel transcript, antisense to CCBP2	545.26	-1.62621	0.427691	-3.80276	0.000143094	0.00334966
ENSG00000117899	MESD	protein_coding	15	mesoderm development LRP chaperone	249.269	1.23061	0.323985	3.79768	0.000146058	0.00340501
ENSG00000100243	CYB5R3	protein_coding	22	cytochrome b5 reductase 3	18948.9	1.21813	0.321099	3.79369	0.000148425	0.00345088
ENSG00000180233	ZNRF2	protein_coding	7	zinc and ring finger 2	372.03	-1.74784	0.461767	-3.78608	0.000153041	0.00354867
ENSG00000211584	SLC48A1	protein_coding	12	solute carrier family 48 member 1	200.56	1.51146	0.399266	3.78503	0.000153691	0.0035542
ENSG00000230615	AL139220.2	lncRNA	1	novel transcript	48.1622	1.74048	0.459643	3.78065	0.000156418	0.00360761
ENSG00000165678	GHITM	protein_coding	10	growth hormone inducible transmembrane protein	673.666	0.938737	0.248456	3.77807	0.000158046	0.00363547
ENSG00000275713	HIST1H2BH	protein_coding	6	histone cluster 1 H2B family member h	3719.21	-1.38366	0.36637	-3.77685	0.000158824	0.00364369
ENSG00000114978	MOB1A	protein_coding	2	MOB kinase activator 1A	5343.41	-1.01042	0.267666	-3.77491	0.000160067	0.00366249
ENSG00000133835	HSD17B4	protein_coding	5	hydroxysteroid 17-beta dehydrogenase 4	254.231	1.07549	0.285005	3.77301	0.000161287	0.00368066
ENSG00000108349	CASC3	protein_coding	17	CASC3 exon junction complex subunit	555.653	1.31821	0.349475	3.77168	0.000162155	0.00369074
ENSG00000078140	UBE2K	protein_coding	4	ubiquitin conjugating enzyme E2 K	1285.99	-0.998944	0.26512	-3.76789	0.000164632	0.00373727
ENSG00000146963	LUC7L2	protein_coding	7	LUC7 like 2, pre-mRNA splicing factor	2024.14	-0.905034	0.240284	-3.76652	0.000165537	0.00374558
ENSG00000218018	AL109955.1	lncRNA	20	novel transcript	234.686	-1.44458	0.383525	-3.76603	0.000165864	0.00374558
ENSG00000128708	HAT1	protein_coding	2	histone acetyltransferase 1	715.107	-0.972961	0.258575	-3.76272	0.000168078	0.00378569
ENSG00000103342	GSPT1	protein_coding	16	G1 to S phase transition 1	648.286	1.79934	0.479221	3.75692	0.000172017	0.00386435
ENSG00000204463	BAG6	protein_coding	6	BCL2 associated athanogene 6	786.185	1.2323	0.32806	3.75608	0.000172594	0.00386726
ENSG00000213931	HBE1	protein_coding	11	hemoglobin subunit epsilon 1	339.231	1.9033	0.642214	3.75227	0.000175241	0.00391643
ENSG00000222022	AC112721.1	lncRNA	2	novel transcript	63.9443	1.4297	0.380893	3.74947	0.000177209	0.00394081
ENSG00000286755	AC135893.1	lncRNA	3	novel transcript, antisense to LMLN	200.318	-1.3564	0.361801	-3.74942	0.000177243	0.00394081
ENSG00000123091	RNF11	protein_coding	1	ring finger protein 11	25497.7	-1.37775	0.367862	-3.74553	0.000180015	0.0039837
ENSG00000143157	POGK	protein_coding	1	pogo transposable element derived with KRAB domain	641.246	-1.03042	0.275124	-3.74514	0.000180294	0.0039837
ENSG00000163681	SLMAP	protein_coding	3	sarcolemma associated protein	1961.34	-1.18845	0.317364	-3.74478	0.000180554	0.0039837
ENSG00000228063	LYPLAL1-DT	lncRNA	1	LYPLAL1 divergent transcript	1976.16	-1.55808	0.416599	-3.74067	0.000183532	0.0040391
ENSG00000011258	MBTD1	protein_coding	17	mbt domain containing 1	1278.94	-1.22553	0.328095	-3.7353	0.000187495	0.00411585
ENSG00000106211	HSPB1	protein_coding	7	heat shock protein family B (small) member 1	6652.44	1.45298	0.389246	3.73317	0.000189085	0.00414025
ENSG00000085365	SCAMP1	protein_coding	5	secretory carrier membrane protein 1	69.1003	-1.47799	0.396455	-3.72542	0.00019499	0.00422674
ENSG00000103160	HSDL1	protein_coding	16	hydroxysteroid dehydrogenase like 1	1171.65	-1.02398	0.274791	-3.72639	0.000194238	0.00422674
ENSG00000128340	RAC2	protein_coding	22	Rac family small GTPase 2	1527.31	1.26812	0.340372	3.72558	0.00019487	0.00422674
ENSG00000160445	ZER1	protein_coding	9	zyg-11 related cell cycle regulator	1871.21	0.928528	0.249171	3.72644	0.000194204	0.00422674
ENSG00000243449	C4orf48	protein_coding	4	chromosome 4 open reading frame 48	66.7945	1.99005	0.534602	3.72146	0.000198072	0.00428281
ENSG00000135617	PRADC1	protein_coding	2	protease associated domain containing 1	75.563	1.89815	0.509885	3.72017	0.000199085	0.00428757
ENSG00000213492	NT5C3AP1	transcribed_processed_pseudogene	4	5'-nucleotidase, cytosolic IIIA pseudogene 1	88.342	-1.72442	0.463015	-3.71992	0.000199283	0.00428757
ENSG00000145494	NDUFS6	protein_coding	5	NADH:ubiquinone oxidoreductase subunit S6	528.921	-0.90808	0.244276	-3.71728	0.000201378	0.00432188
ENSG00000204010	IFIT1B	protein_coding	10	interferon induced protein with tetratricopeptide repeats 1B	56.6871	2.26685	0.627708	3.7162	0.00020224	0.00432963
ENSG00000124702	KLHDC3	protein_coding	6	kelch domain containing 3	576.029	1.01799	0.274026	3.71465	0.000203488	0.00434559
ENSG00000136295	TTYH3	protein_coding	7	tweety family member 3	2409.73	1.15466	0.310981	3.71298	0.000204832	0.00435618
ENSG00000153046	CDYL	protein_coding	6	chromodomain Y like	608.94	-1.43441	0.386367	-3.71279	0.000204991	0.00435618
ENSG00000123815	COQ8B	protein_coding	19	coenzyme Q8B	94.3291	1.41001	0.379705	3.71141	0.000206109	0.00436921
ENSG00000113407	TARS	protein_coding	5	threonyl-tRNA synthetase	130.179	1.4814	0.398975	3.71054	0.000206814	0.00437343
ENSG00000068971	PPP2R5B	protein_coding	11	protein phosphatase 2 regulatory subunit B'beta	98.4111	1.39238	0.375142	3.70885	0.000208205	0.00438143
ENSG00000093010	COMT	protein_coding	22	catechol-O-methyltransferase	345.876	1.12176	0.302418	3.70895	0.000208122	0.00438143
ENSG00000215845	TSTD1	protein_coding	1	thiosulfate sulfurtransferase like domain containing 1	105.054	1.46811	0.396157	3.70315	0.000212938	0.00447015
ENSG00000271133	AC004130.2	lncRNA	7	novel transcript, antisense to ITGB8	35.5783	-1.80581	0.486652	-3.69976	0.000215803	0.00451933
ENSG00000103202	NME4	protein_coding	16	NME/NM23 nucleoside diphosphate kinase 4	3768.04	1.3841	0.374258	3.69847	0.000216906	0.00453145
ENSG00000232859	LYRM9	protein_coding	17	LYR motif containing 9	167.701	1.50176	0.406466	3.69364	0.00022107	0.0046073
ENSG00000167004	PDIA3	protein_coding	15	protein disulfide isomerase family A member 3	2733.92	0.982101	0.265983	3.69233	0.000222213	0.00461999
ENSG00000017483	SLC38A5	protein_coding	X	solute carrier family 38 member 5	165.467	1.59108	0.430935	3.69142	0.000223007	0.00462539
ENSG00000143995	MEIS1	protein_coding	2	Meis homeobox 1	6112.02	-1.32486	0.359265	-3.68788	0.000226133	0.004679
ENSG00000168159	RNF187	protein_coding	1	ring finger protein 187	543.984	1.27151	0.345023	3.68486	0.000228824	0.00472339
ENSG00000140022	STON2	protein_coding	14	stonin 2	2345.96	-0.937138	0.255314	-3.67058	0.000242	0.00495986
ENSG00000153283	CD96	protein_coding	3	CD96 molecule	426.969	1.8879	0.514978	3.67138	0.00024124	0.00495986
ENSG00000164088	PPM1M	protein_coding	3	protein phosphatase, Mg2+/Mn2+ dependent 1M	648.251	1.29528	0.352825	3.67083	0.000241761	0.00495986
ENSG00000140563	MCTP2	protein_coding	15	multiple C2 and transmembrane domain containing 2	100.869	1.38821	0.378141	3.66889	0.000243605	0.00498095
ENSG00000156642	NPTN	protein_coding	15	neuroplastin	5403.85	-1.27007	0.3463	-3.66765	0.000244792	0.00499341
ENSG00000250312	ZNF718	protein_coding	4	zinc finger protein 718	117.25	-1.46117	0.398539	-3.66505	0.000247293	0.00502073
ENSG00000278828	HIST1H3H	protein_coding	6	histone cluster 1 H3 family member h	35940.2	-1.01548	0.277063	-3.66516	0.000247187	0.00502073
ENSG00000176903	PNMA1	protein_coding	14	PNMA family member 1	6676.84	-1.14519	0.312581	-3.66374	0.000248562	0.0050347
ENSG00000130881	LRP3	protein_coding	19	LDL receptor related protein 3	48.0256	1.80608	0.492973	3.6622	0.000250057	0.00505314
ENSG00000165915	SLC39A13	protein_coding	11	solute carrier family 39 member 13	54.2539	1.53238	0.418145	3.65841	0.000253784	0.00510505
ENSG00000230576	OR6R1P	unprocessed_pseudogene	1	olfactory receptor family 6 subfamily R member 1 pseudogene	62.0553	-2.04594	0.560208	-3.65839	0.000253807	0.00510505
ENSG00000116729	WLS	protein_coding	1	Wnt ligand secretion mediator	62.6405	-1.73739	0.475402	-3.65554	0.000256638	0.00512624
ENSG00000162402	USP24	protein_coding	1	ubiquitin specific peptidase 24	166.367	1.2642	0.345648	3.65579	0.000256396	0.00512624
ENSG00000197142	ACSL5	protein_coding	10	acyl-CoA synthetase long chain family member 5	98.7491	1.37839	0.376792	3.65569	0.000256488	0.00512624
ENSG00000135823	STX6	protein_coding	1	syntaxin 6	330.507	-1.10029	0.301174	-3.65284	0.000259351	0.00516666
ENSG00000172965	MIR4435-2HG	lncRNA	2	MIR4435-2 host gene	6682.18	-0.983734	0.269345	-3.65235	0.000259856	0.00516666
ENSG00000136404	TM6SF1	protein_coding	15	transmembrane 6 superfamily member 1	1015.01	-1.08825	0.298189	-3.64954	0.000262706	0.00521134
ENSG00000105483	CARD8	protein_coding	19	caspase recruitment domain family member 8	1525.98	-1.03133	0.282735	-3.64777	0.000264531	0.00523554
ENSG00000183155	RABIF	protein_coding	1	RAB interacting factor	210.67	-0.97939	0.26856	-3.64633	0.000266012	0.00525282
ENSG00000153234	NR4A2	protein_coding	2	nuclear receptor subfamily 4 group A member 2	135.818	-1.26094	0.346172	-3.64318	0.000269288	0.0053054
ENSG00000138594	TMOD3	protein_coding	15	tropomodulin 3	1128.56	-1.16245	0.319401	-3.63945	0.000273217	0.00537057
ENSG00000235169	SMIM1	protein_coding	1	small integral membrane protein 1 (Vel blood group)	237.777	1.22906	0.337705	3.63884	0.000273868	0.00537117
ENSG00000188690	UROS	protein_coding	10	uroporphyrinogen III synthase	216.862	1.3443	0.369507	3.63762	0.000275169	0.00538446
ENSG00000187514	PTMA	protein_coding	2	prothymosin alpha	29199.5	-1.08626	0.298939	-3.63376	0.000279322	0.0054534
ENSG00000100979	PLTP	protein_coding	20	phospholipid transfer protein	502.382	1.62524	0.44748	3.63295	0.000280197	0.00545815
ENSG00000166845	C18orf54	protein_coding	18	chromosome 18 open reading frame 54	48.9855	-1.77407	0.48801	-3.63005	0.000283363	0.00550742
ENSG00000100060	MFNG	protein_coding	22	MFNG O-fucosylpeptide 3-beta-N-acetylglucosaminyltransferase	2718.89	1.04762	0.289073	3.62404	0.000290036	0.00562448
ENSG00000138821	SLC39A8	protein_coding	4	solute carrier family 39 member 8	245.544	1.39402	0.386014	3.61039	0.000305736	0.00591568
ENSG00000143546	S100A8	protein_coding	1	S100 calcium binding protein A8	3703.09	1.80763	0.50154	3.60845	0.000308033	0.00592909
ENSG00000206503	HLA-A	protein_coding	6	major histocompatibility complex, class I, A	57371.5	0.891832	0.247177	3.60807	0.000308485	0.00592909
ENSG00000266401	AP002478.1	lncRNA	18	novel transcript, antisense to DLGAP1	2236.27	-1.5592	0.432236	-3.60812	0.00030842	0.00592909
ENSG00000172922	RNASEH2C	protein_coding	11	ribonuclease H2 subunit C	322.399	1.39103	0.385696	3.6061	0.000310836	0.00596102
ENSG00000114209	PDCD10	protein_coding	3	programmed cell death 10	3582.73	-1.04922	0.291153	-3.60367	0.000313755	0.00599129
ENSG00000134294	SLC38A2	protein_coding	12	solute carrier family 38 member 2	264.757	-0.989931	0.27468	-3.60363	0.0003138	0.00599129
ENSG00000085662	AKR1B1	protein_coding	7	aldo-keto reductase family 1 member B	613.287	1.2137	0.336977	3.60163	0.000316229	0.00601114
ENSG00000235781	LINC02569	lncRNA	6	long intergenic non-protein coding RNA 2569	89.7463	-1.38791	0.385021	-3.60172	0.000316116	0.00601114
ENSG00000176018	LYSMD3	protein_coding	5	LysM domain containing 3	150.939	-1.37957	0.383229	-3.59852	0.000320039	0.00607021
ENSG00000121039	RDH10	protein_coding	8	retinol dehydrogenase 10	89.5772	-1.46886	0.408524	-3.59511	0.000324255	0.00613671
ENSG00000124762	CDKN1A	protein_coding	6	cyclin dependent kinase inhibitor 1A	15918.9	-0.980012	0.27276	-3.59297	0.000326935	0.00617394
ENSG00000088448	ANKRD10	protein_coding	13	ankyrin repeat domain 10	891.888	-1.04751	0.291629	-3.59181	0.00032839	0.0061879
ENSG00000171161	ZNF672	protein_coding	1	zinc finger protein 672	908.759	-1.03941	0.28956	-3.58974	0.000331007	0.00622364
ENSG00000155660	PDIA4	protein_coding	7	protein disulfide isomerase family A member 4	60.3695	1.57606	0.438588	3.58786	0.0003334	0.00625505
ENSG00000136770	DNAJC1	protein_coding	10	DnaJ heat shock protein family (Hsp40) member C1	56.8552	1.49594	0.416804	3.58541	0.000336546	0.0062868
ENSG00000197852	INKA2	protein_coding	1	inka box actin regulator 2	1310.71	-0.820123	0.22873	-3.58553	0.000336397	0.0062868
ENSG00000131171	SH3BGRL	protein_coding	X	SH3 domain binding glutamate rich protein like	15395.7	-1.10251	0.307679	-3.58336	0.000339207	0.00632286
ENSG00000169241	SLC50A1	protein_coding	1	solute carrier family 50 member 1	2911.73	1.06942	0.299147	3.5749	0.000350367	0.00651683
ENSG00000142856	ITGB3BP	protein_coding	1	integrin subunit beta 3 binding protein	3357.83	-1.48853	0.416634	-3.57342	0.000352345	0.00653956
ENSG00000111321	LTBR	protein_coding	12	lymphotoxin beta receptor	40.1872	2.04137	0.572281	3.57068	0.000356053	0.0065661
ENSG00000169919	GUSB	protein_coding	7	glucuronidase beta	637.051	1.39973	0.391937	3.57141	0.000355061	0.0065661
ENSG00000171456	ASXL1	protein_coding	20	ASXL transcriptional regulator 1	200.303	1.03962	0.291092	3.57101	0.00035561	0.0065661
ENSG00000055208	TAB2	protein_coding	6	TGF-beta activated kinase 1 (MAP3K7) binding protein 2	3396.9	-1.06115	0.297303	-3.56926	0.000357986	0.00658771
ENSG00000071655	MBD3	protein_coding	19	methyl-CpG binding domain protein 3	496.346	0.966805	0.271294	3.56342	0.000366055	0.00672189
ENSG00000249119	MTND6P4	processed_pseudogene	5	MT-ND6 pseudogene 4	589.237	-1.5945	0.447864	-3.56164	0.000368549	0.00675335
ENSG00000015153	YAF2	protein_coding	12	YY1 associated factor 2	201.983	-1.25871	0.353456	-3.56022	0.000370541	0.00677549
ENSG00000135898	GPR55	protein_coding	2	G protein-coupled receptor 55	181.071	-1.55887	0.438033	-3.55897	0.000372311	0.00679349
ENSG00000168040	FADD	protein_coding	11	Fas associated via death domain	195.178	-1.22774	0.345098	-3.55675	0.000375469	0.0068367
ENSG00000197982	C1orf122	protein_coding	1	chromosome 1 open reading frame 122	234.18	1.2484	0.351077	3.55554	0.000377207	0.00683815
ENSG00000198624	CCDC69	protein_coding	5	coiled-coil domain containing 69	659.395	1.56043	0.438892	3.55583	0.000376788	0.00683815
ENSG00000206172	HBA1	protein_coding	16	hemoglobin subunit alpha 1	45606.6	2.12892	0.608125	3.55504	0.000377921	0.00683815
ENSG00000134684	YARS	protein_coding	1	tyrosyl-tRNA synthetase	363.913	0.95789	0.270016	3.54711	0.000389481	0.00699172
ENSG00000135821	GLUL	protein_coding	1	glutamate-ammonia ligase	7577.92	-1.06853	0.301346	-3.54591	0.000391258	0.00699172
ENSG00000160285	LSS	protein_coding	21	lanosterol synthase	107.848	1.65394	0.466162	3.54618	0.000390856	0.00699172
ENSG00000180596	HIST1H2BC	protein_coding	6	histone cluster 1 H2B family member c	1605.83	-1.02952	0.290279	-3.54668	0.00039012	0.00699172
ENSG00000181104	F2R	protein_coding	5	coagulation factor II thrombin receptor	3389.49	-0.939063	0.264773	-3.54668	0.000390113	0.00699172
ENSG00000243244	STON1	protein_coding	2	stonin 1	210.364	-1.14083	0.321461	-3.54818	0.000387897	0.00699172
ENSG00000113356	POLR3G	protein_coding	5	RNA polymerase III subunit G	47.4483	-1.53433	0.433295	-3.54426	0.000393722	0.00702124
ENSG00000081154	PCNP	protein_coding	3	PEST proteolytic signal containing nuclear protein	7747.06	-1.07417	0.303125	-3.54368	0.000394578	0.00702203
ENSG00000110717	NDUFS8	protein_coding	11	NADH:ubiquinone oxidoreductase core subunit S8	157.939	1.60095	0.451848	3.54123	0.000398266	0.0070731
ENSG00000260133	CA5AP1	unprocessed_pseudogene	16	carbonic anhydrase 5A pseudogene 1	110.029	-1.46526	0.41393	-3.54008	0.000400005	0.00708944
ENSG00000228215	LINC02770	lncRNA	1	long intergenic non-protein coding RNA 2770	449.754	-1.43131	0.404633	-3.53788	0.000403346	0.00713403
ENSG00000209082	MT-TL1	Mt_tRNA	MT	mitochondrially encoded tRNA-Leu (UUA/G) 1	30826	-1.39592	0.394946	-3.53485	0.000408004	0.00720169
ENSG00000023191	RNH1	protein_coding	11	ribonuclease/angiogenin inhibitor 1	1177.08	0.955455	0.27048	3.53233	0.000411913	0.00725587
ENSG00000229754	CXCR2P1	transcribed_unprocessed_pseudogene	2	C-X-C motif chemokine receptor 2 pseudogene 1	24868.2	-1.24148	0.351559	-3.53147	0.000413251	0.00726466
ENSG00000088986	DYNLL1	protein_coding	12	dynein light chain LC8-type 1	15365.2	-0.945704	0.268053	-3.52806	0.000418621	0.00732926
ENSG00000227811	INKA2-AS1	lncRNA	1	INKA2 antisense RNA 1	3699.6	-0.951533	0.269671	-3.52852	0.000417891	0.00732926
ENSG00000115226	FNDC4	protein_coding	2	fibronectin type III domain containing 4	81.937	1.6141	0.629427	3.52481	0.000423779	0.00734522
ENSG00000135324	MRAP2	protein_coding	6	melanocortin 2 receptor accessory protein 2	67.9244	1.88519	0.534915	3.52574	0.000422295	0.00734522
ENSG00000153487	ING1	protein_coding	13	inhibitor of growth family member 1	233.308	-1.4207	0.402943	-3.52518	0.000423201	0.00734522
ENSG00000205534	SMG1P2	unprocessed_pseudogene	16	SMG1 pseudogene 2	176.108	-1.04732	0.297016	-3.52606	0.000421794	0.00734522
ENSG00000248242	AC004053.1	lncRNA	4	novel transcript	417.353	-1.52748	0.433184	-3.52688	0.000420489	0.00734522
ENSG00000144744	UBA3	protein_coding	3	ubiquitin like modifier activating enzyme 3	306.674	-1.14062	0.323799	-3.52224	0.000427919	0.00740214
ENSG00000224186	C5orf66	lncRNA	5	chromosome 5 open reading frame 66	39.9099	-0.823593	0.53825	-3.51715	0.000436206	0.00753043
ENSG00000072778	ACADVL	protein_coding	17	acyl-CoA dehydrogenase very long chain	2612.55	1.44135	0.410389	3.51261	0.000443732	0.0076451
ENSG00000104765	BNIP3L	protein_coding	8	BCL2 interacting protein 3 like	5420.4	-0.979707	0.279035	-3.51107	0.000446312	0.00767426
ENSG00000130821	SLC6A8	protein_coding	X	solute carrier family 6 member 8	76.8435	1.96255	0.561574	3.50486	0.000456852	0.00782453
ENSG00000164985	PSIP1	protein_coding	9	PC4 and SFRS1 interacting protein 1	745.391	-0.933418	0.266315	-3.50485	0.000456861	0.00782453
ENSG00000010322	NISCH	protein_coding	3	nischarin	215.694	1.39489	0.398679	3.49814	0.000468519	0.00800834
ENSG00000223509	AC135983.2	transcribed_processed_pseudogene	15	WAS protein homolog associated with actin, golgi membranes and microtubules (WHAMM) pseudogene	1246.87	-1.24165	0.3552	-3.49576	0.000472712	0.00806408
ENSG00000163950	SLBP	protein_coding	4	stem-loop binding protein	1065.04	-0.915448	0.262148	-3.49209	0.000479262	0.00814368
ENSG00000180304	OAZ2	protein_coding	15	ornithine decarboxylase antizyme 2	546.504	1.07564	0.307992	3.49215	0.000479152	0.00814368
ENSG00000206341	HLA-H	unprocessed_pseudogene	6	major histocompatibility complex, class I, H (pseudogene)	1428.37	1.28873	0.369204	3.49073	0.00048171	0.00816923
ENSG00000100239	PPP6R2	protein_coding	22	protein phosphatase 6 regulatory subunit 2	387.31	1.6306	0.467451	3.48936	0.000484184	0.00819512
ENSG00000073803	MAP3K13	protein_coding	3	mitogen-activated protein kinase kinase kinase 13	61.1272	1.50701	0.431639	3.4875	0.000487565	0.00820026
ENSG00000145687	SSBP2	protein_coding	5	single stranded DNA binding protein 2	1071.93	-1.13797	0.326304	-3.48747	0.000487616	0.00820026
ENSG00000186020	ZNF529	protein_coding	19	zinc finger protein 529	69.0535	-1.45132	0.416362	-3.48673	0.000488967	0.00820026
ENSG00000197969	VPS13A	protein_coding	9	vacuolar protein sorting 13 homolog A	307.721	-1.16126	0.333029	-3.48698	0.00048851	0.00820026
ENSG00000263155	MYZAP	protein_coding	15	myocardial zonula adherens protein	2942.99	-1.28634	0.369069	-3.48555	0.000491124	0.00820026
ENSG00000264964	AP001033.1	lncRNA	18	novel transcript	540.724	-0.954531	0.273828	-3.48593	0.000490436	0.00820026
ENSG00000270055	AC127502.2	lncRNA	15	novel transcript	6308.96	-1.33865	0.384024	-3.48615	0.000490029	0.00820026
ENSG00000070190	DAPP1	protein_coding	4	dual adaptor of phosphotyrosine and 3-phosphoinositides 1	10449.9	-1.17908	0.338461	-3.48375	0.000494447	0.00823984
ENSG00000143819	EPHX1	protein_coding	1	epoxide hydrolase 1	42.0308	1.47029	0.421581	3.48235	0.000497025	0.00823989
ENSG00000171130	ATP6V0E2	protein_coding	7	ATPase H+ transporting V0 subunit e2	35.6302	1.84756	0.529043	3.48119	0.000499185	0.00823989
ENSG00000205060	SLC35B4	protein_coding	7	solute carrier family 35 member B4	62.9205	1.61035	0.461586	3.48267	0.000496436	0.00823989
ENSG00000210174	MT-TR	Mt_tRNA	MT	mitochondrially encoded tRNA-Arg (CGN)	1486.04	-1.67207	0.480626	-3.48157	0.000498482	0.00823989
ENSG00000272979	AC093388.1	lncRNA	2	novel transcript, antisense to MFSD6	760.455	-1.20727	0.346805	-3.48118	0.000499214	0.00823989
ENSG00000197959	DNM3	protein_coding	1	dynamin 3	2826.45	-0.947786	0.272411	-3.47923	0.000502864	0.00828433
ENSG00000178381	ZFAND2A	protein_coding	7	zinc finger AN1-type containing 2A	2292.57	-0.804733	0.23138	-3.47796	0.000505238	0.00830762
ENSG00000136732	GYPC	protein_coding	2	glycophorin C (Gerbich blood group)	1867.77	2.03712	0.591314	3.47665	0.000507716	0.00833252
ENSG00000109861	CTSC	protein_coding	11	cathepsin C	260.3	1.05094	0.302693	3.47127	0.000518008	0.00848533
ENSG00000102125	TAZ	protein_coding	X	tafazzin	64.0461	1.40299	0.403902	3.46955	0.00052133	0.0085236
ENSG00000115159	GPD2	protein_coding	2	glycerol-3-phosphate dehydrogenase 2	758.356	-1.08651	0.3134	-3.46679	0.000526709	0.00854691
ENSG00000135677	GNS	protein_coding	12	glucosamine (N-acetyl)-6-sulfatase	154.883	1.32249	0.381347	3.46685	0.000526603	0.00854691
ENSG00000167005	NUDT21	protein_coding	16	nudix hydrolase 21	1181.43	-0.866598	0.24991	-3.46763	0.000525079	0.00854691
ENSG00000186591	UBE2H	protein_coding	7	ubiquitin conjugating enzyme E2 H	4420.78	-0.858515	0.247592	-3.46746	0.000525397	0.00854691
ENSG00000178537	SLC25A20	protein_coding	3	solute carrier family 25 member 20	244.312	0.89231	0.257536	3.46433	0.000531556	0.00857729
ENSG00000275052	PPP4R3B	protein_coding	2	protein phosphatase 4 regulatory subunit 3B	546.452	-0.949175	0.273972	-3.4644	0.000531413	0.00857729
ENSG00000283498	MIR1244-2	miRNA	5	microRNA 1244-2	213.452	-1.27701	0.36857	-3.4649	0.00053043	0.00857729
ENSG00000196787	HIST1H2AG	protein_coding	6	histone cluster 1 H2A family member g	3340.81	-1.25007	0.361051	-3.46246	0.000535268	0.00861496
ENSG00000257354	AC048341.1	lncRNA	12	novel transcript	115.151	-1.54997	0.447544	-3.46215	0.000535882	0.00861496
ENSG00000107614	TRDMT1	protein_coding	10	tRNA aspartic acid methyltransferase 1	34.9315	-1.7693	0.510808	-3.45232	0.000555787	0.00891837
ENSG00000148337	CIZ1	protein_coding	9	CDKN1A interacting zinc finger protein 1	322.789	1.19844	0.347195	3.45137	0.000557745	0.00893321
ENSG00000166454	ATMIN	protein_coding	16	ATM interactor	161.336	1.05045	0.304337	3.45051	0.000559519	0.00894506
ENSG00000139722	VPS37B	protein_coding	12	VPS37B subunit of ESCRT-I	2118.84	-0.869092	0.251933	-3.44969	0.000561232	0.00895589
ENSG00000125375	DMAC2L	protein_coding	14	distal membrane arm assembly complex 2 like	986.37	-1.01129	0.293404	-3.44683	0.000567196	0.00901961
ENSG00000143622	RIT1	protein_coding	1	Ras like without CAAX 1	3577.12	-0.799597	0.232018	-3.44628	0.000568353	0.00901961
ENSG00000151693	ASAP2	protein_coding	2	ArfGAP with SH3 domain, ankyrin repeat and PH domain 2	2465.85	-1.10824	0.321543	-3.44668	0.000567523	0.00901961
ENSG00000104231	ZFAND1	protein_coding	8	zinc finger AN1-type containing 1	3175.99	-1.38079	0.40082	-3.44529	0.000570454	0.00903636
ENSG00000078061	ARAF	protein_coding	X	A-Raf proto-oncogene, serine/threonine kinase	718.856	0.736543	0.213811	3.44475	0.000571596	0.00903678
ENSG00000108528	SLC25A11	protein_coding	17	solute carrier family 25 member 11	326.187	1.08645	0.315372	3.44429	0.00057257	0.00903678
ENSG00000151748	SAV1	protein_coding	14	salvador family WW domain containing protein 1	1188.55	-1.12982	0.328208	-3.44249	0.000576376	0.00908029
ENSG00000188177	ZC3H6	protein_coding	2	zinc finger CCCH-type containing 6	121.793	-1.28021	0.372265	-3.44016	0.000581364	0.00914221
ENSG00000091490	SEL1L3	protein_coding	4	SEL1L family member 3	936.149	1.46094	0.424826	3.43941	0.00058299	0.00915115
ENSG00000136261	BZW2	protein_coding	7	basic leucine zipper and W2 domains 2	133.225	1.24893	0.363083	3.43844	0.000585067	0.00916711
ENSG00000210194	MT-TE	Mt_tRNA	MT	mitochondrially encoded tRNA-Glu (GAA/G)	15093.5	-1.59071	0.462943	-3.43774	0.000586582	0.00917423
ENSG00000238269	PAGE2B	protein_coding	X	PAGE family member 2B	28.9385	2.11629	0.635267	3.43618	0.000589984	0.00921079
ENSG00000115641	FHL2	protein_coding	2	four and a half LIM domains 2	1773.28	-1.28534	0.374481	-3.43258	0.000597865	0.009317
ENSG00000099797	TECR	protein_coding	19	trans-2,3-enoyl-CoA reductase	199.212	1.09488	0.319355	3.42787	0.000608332	0.00943625
ENSG00000124795	DEK	protein_coding	6	DEK proto-oncogene	593.034	-1.18635	0.346091	-3.42767	0.00060879	0.00943625
ENSG00000125449	ARMC7	protein_coding	17	armadillo repeat containing 7	758.72	-1.00185	0.292258	-3.4279	0.000608274	0.00943625
ENSG00000135709	KIAA0513	protein_coding	16	KIAA0513	4068.41	-0.851648	0.248527	-3.42679	0.000610757	0.00944979
ENSG00000136044	APPL2	protein_coding	12	adaptor protein, phosphotyrosine interacting with PH domain and leucine zipper 2	96.5331	1.47787	0.431483	3.42236	0.000620807	0.00953238
ENSG00000139323	POC1B	protein_coding	12	POC1 centriolar protein B	1949.52	-1.2782	0.373512	-3.42234	0.000620855	0.00953238
ENSG00000174032	SLC25A30	protein_coding	13	solute carrier family 25 member 30	322.9	-1.51298	0.441963	-3.42336	0.000618513	0.00953238
ENSG00000182372	CLN8	protein_coding	8	CLN8 transmembrane ER and ERGIC protein	488.069	-1.299	0.379386	-3.42378	0.000617561	0.00953238
ENSG00000231437	LINC01750	lncRNA	1	long intergenic non-protein coding RNA 1750	566.279	-1.11422	0.325612	-3.42201	0.000621605	0.00953238
ENSG00000117411	B4GALT2	protein_coding	1	beta-1,4-galactosyltransferase 2	36.0909	1.66693	0.487129	3.41855	0.000629558	0.00963726
ENSG00000253395	AP003469.2	lncRNA	8	novel transcript	97.864	-1.31875	0.385995	-3.41569	0.000636205	0.0097218
ENSG00000144746	ARL6IP5	protein_coding	3	ADP ribosylation factor like GTPase 6 interacting protein 5	10558.8	-0.938309	0.274814	-3.41435	0.000639336	0.00973115
ENSG00000179348	GATA2	protein_coding	3	GATA binding protein 2	1215.32	-1.02128	0.299142	-3.41399	0.000640192	0.00973115
ENSG00000231725	VN1R110P	processed_pseudogene	X	vomeronasal 1 receptor 110 pseudogene	92.5577	-1.49053	0.436504	-3.41435	0.00063934	0.00973115
ENSG00000106153	CHCHD2	protein_coding	7	coiled-coil-helix-coiled-coil-helix domain containing 2	1925.03	0.736202	0.215753	3.41221	0.000644374	0.00974266
ENSG00000120915	EPHX2	protein_coding	8	epoxide hydrolase 2	326.348	1.23357	0.361639	3.4108	0.000647722	0.00974266
ENSG00000124098	FAM210B	protein_coding	20	family with sequence similarity 210 member B	1598.56	1.26127	0.369811	3.41066	0.000648049	0.00974266
ENSG00000124333	VAMP7	protein_coding	X	vesicle associated membrane protein 7	5122.56	-1.09663	0.321342	-3.41271	0.000643214	0.00974266
ENSG00000165209	STRBP	protein_coding	9	spermatid perinuclear RNA binding protein	113.765	-1.21675	0.356444	-3.41199	0.000644894	0.00974266
ENSG00000168101	NUDT16L1	protein_coding	16	nudix hydrolase 16 like 1	94.2769	1.44676	0.423842	3.41033	0.000648835	0.00974266
ENSG00000176978	DPP7	protein_coding	9	dipeptidyl peptidase 7	431.449	1.09367	0.320581	3.41125	0.000646647	0.00974266
ENSG00000110917	MLEC	protein_coding	12	malectin	994.143	1.24751	0.365988	3.40862	0.000652929	0.00978714
ENSG00000260912	AL158206.1	lncRNA	9	novel transcript, overlapping ACER2	865.837	-1.07516	0.315485	-3.40798	0.000654446	0.00979292
ENSG00000030582	GRN	protein_coding	17	granulin precursor	875.254	1.16671	0.342616	3.40524	0.000661059	0.00985825
ENSG00000146376	ARHGAP18	protein_coding	6	Rho GTPase activating protein 18	4041.48	-0.936729	0.275095	-3.40512	0.00066136	0.00985825
ENSG00000153071	DAB2	protein_coding	5	DAB adaptor protein 2	5909.29	-0.937146	0.275284	-3.40429	0.000663372	0.00985825
ENSG00000271736	LINC02772	lncRNA	1	long intergenic non-protein coding RNA 2772	40.8811	1.9894	0.586723	3.40471	0.000662344	0.00985825
ENSG00000204899	MZT1	protein_coding	13	mitotic spindle organizing protein 1	89.627	-1.27898	0.375625	-3.40301	0.000666472	0.00988733
ENSG00000008710	PKD1	protein_coding	16	polycystin 1, transient receptor potential channel interacting	45.2724	1.42381	0.418344	3.39934	0.000675497	0.00995293
ENSG00000113369	ARRDC3	protein_coding	5	arrestin domain containing 3	135.242	-1.25718	0.369666	-3.39976	0.000674441	0.00995293
ENSG00000116717	GADD45A	protein_coding	1	growth arrest and DNA damage inducible alpha	2878.3	-1.03139	0.303353	-3.4	0.00067387	0.00995293
ENSG00000132405	TBC1D14	protein_coding	4	TBC1 domain family member 14	313.679	-1.1782	0.346423	-3.40044	0.000672772	0.00995293
ENSG00000111711	GOLT1B	protein_coding	12	golgi transport 1B	1207.82	-1.11106	0.326902	-3.39882	0.000676771	0.00995475
ENSG00000162736	NCSTN	protein_coding	1	nicastrin	69.4349	1.28476	0.378202	3.39407	0.000688611	0.0100946
ENSG00000180667	YOD1	protein_coding	1	YOD1 deubiquitinase	285.033	1.4921	0.439523	3.39435	0.000687914	0.0100946
ENSG00000153347	FAM81B	protein_coding	5	family with sequence similarity 81 member B	855.211	-1.12156	0.330491	-3.3935	0.000690063	0.0100987
ENSG00000064687	ABCA7	protein_coding	19	ATP binding cassette subfamily A member 7	174.501	1.08436	0.319557	3.39262	0.000692273	0.010114
ENSG00000105327	BBC3	protein_coding	19	BCL2 binding component 3	495.934	-1.32416	0.39043	-3.3914	0.000695355	0.0101419
ENSG00000131475	VPS25	protein_coding	17	vacuolar protein sorting 25 homolog	93.861	1.29116	0.380594	3.3906	0.000697411	0.0101547
ENSG00000143353	LYPLAL1	protein_coding	1	lysophospholipase like 1	2751.93	-1.11081	0.327796	-3.38876	0.000702095	0.0101886
ENSG00000180628	PCGF5	protein_coding	10	polycomb group ring finger 5	8732.51	-1.05163	0.310297	-3.38914	0.000701119	0.0101886
ENSG00000159176	CSRP1	protein_coding	1	cysteine and glycine rich protein 1	983.864	1.21397	0.358546	3.38568	0.000710015	0.0102863
ENSG00000178057	NDUFAF3	protein_coding	3	NADH:ubiquinone oxidoreductase complex assembly factor 3	6026.03	0.924319	0.273051	3.38516	0.00071138	0.0102888
ENSG00000177697	CD151	protein_coding	11	CD151 molecule (Raph blood group)	19998.3	1.26387	0.373611	3.38303	0.000716902	0.0103514
ENSG00000172500	FIBP	protein_coding	11	FGF1 intracellular binding protein	240.255	1.38324	0.408893	3.38206	0.000719436	0.0103707
ENSG00000165283	STOML2	protein_coding	9	stomatin like 2	173.633	1.16581	0.344842	3.3793	0.000726715	0.0104582
ENSG00000197013	ZNF429	protein_coding	19	zinc finger protein 429	145.49	-1.30722	0.38691	-3.37879	0.000728066	0.0104602
ENSG00000101439	CST3	protein_coding	20	cystatin C	44310.3	1.1837	0.350609	3.37623	0.000734867	0.0105404
ENSG00000071626	DAZAP1	protein_coding	19	DAZ associated protein 1	774.422	0.816921	0.242353	3.37073	0.000749681	0.0107173
ENSG00000203667	COX20	protein_coding	1	cytochrome c oxidase assembly factor COX20	208.782	0.90539	0.268545	3.37103	0.000748876	0.0107173
ENSG00000137575	SDCBP	protein_coding	8	syndecan binding protein	2387.33	-1.01351	0.300751	-3.36991	0.000751925	0.0107212
ENSG00000228594	FNDC10	protein_coding	1	fibronectin type III domain containing 10	127.869	1.49488	0.443418	3.36973	0.000752429	0.0107212
ENSG00000151500	THYN1	protein_coding	11	thymocyte nuclear protein 1	101.268	1.34719	0.399551	3.36824	0.000756491	0.0107561
ENSG00000245281	AC124242.1	lncRNA	8	novel transcript	133.286	-1.33047	0.395084	-3.36792	0.000757366	0.0107561
ENSG00000149541	B3GAT3	protein_coding	11	beta-1,3-glucuronyltransferase 3	42.9543	1.34305	0.398584	3.36252	0.000772342	0.0109508
ENSG00000259642	ST20-AS1	lncRNA	15	ST20 antisense RNA 1	256.88	-1.22124	0.363241	-3.36207	0.000773614	0.0109509
ENSG00000136754	ABI1	protein_coding	10	abl interactor 1	1765.48	-0.963667	0.286875	-3.35915	0.000781837	0.0110492
ENSG00000100104	SRRD	protein_coding	22	SRR1 domain containing	69.3299	1.75013	0.521089	3.35799	0.000785123	0.0110775
ENSG00000267316	AC090409.2	lncRNA	18	novel transcript	1531.54	-1.14084	0.339841	-3.35708	0.000787714	0.011096
ENSG00000115896	PLCL1	protein_coding	2	phospholipase C like 1 (inactive)	203.383	-1.69164	0.504993	-3.35289	0.000799715	0.0112103
ENSG00000188827	SLX4	protein_coding	16	SLX4 structure-specific endonuclease subunit	347.791	-1.03483	0.308578	-3.35365	0.000797522	0.0112103
ENSG00000259347	AC087482.1	lncRNA	15	novel transcript, antisense to SMAD3	46.6504	1.76012	0.52497	3.35316	0.000798956	0.0112103
ENSG00000196782	MAML3	protein_coding	4	mastermind like transcriptional coactivator 3	716.898	-1.26222	0.376776	-3.35029	0.000807268	0.0112978
ENSG00000106991	ENG	protein_coding	9	endoglin	252.934	1.3764	0.410926	3.34923	0.000810364	0.0113228
ENSG00000133816	MICAL2	protein_coding	11	microtubule associated monooxygenase, calponin and LIM domain containing 2	156.943	1.91492	0.575478	3.34454	0.000824179	0.0114973
ENSG00000149476	TKFC	protein_coding	11	triokinase and FMN cyclase	311.936	0.992079	0.296839	3.34188	0.000832119	0.0115894
ENSG00000099624	ATP5F1D	protein_coding	19	ATP synthase F1 subunit delta	528.868	1.21576	0.363991	3.33986	0.000838217	0.0116555
ENSG00000110697	PITPNM1	protein_coding	11	phosphatidylinositol transfer protein membrane associated 1	257.494	1.01764	0.304772	3.33838	0.000842683	0.0116614
ENSG00000141959	PFKL	protein_coding	21	phosphofructokinase, liver type	1051.07	0.9433	0.282479	3.33924	0.000840077	0.0116614
ENSG00000172037	LAMB2	protein_coding	3	laminin subunit beta 2	423.157	1.49486	0.447806	3.33882	0.000841351	0.0116614
ENSG00000090674	MCOLN1	protein_coding	19	mucolipin 1	39.3755	1.77372	0.529899	3.3376	0.000845068	0.0116757
ENSG00000182473	EXOC7	protein_coding	17	exocyst complex component 7	388.574	0.864558	0.259089	3.33661	0.000848059	0.0116797
ENSG00000274270	AL137060.3	lncRNA	13	novel transcript, sense intronic to DLEU1	96.3902	-1.34082	0.401721	-3.33684	0.000847368	0.0116797
ENSG00000121417	ZNF211	protein_coding	19	zinc finger protein 211	123.687	-0.998396	0.299299	-3.33518	0.000852448	0.0117215
ENSG00000169860	P2RY1	protein_coding	3	purinergic receptor P2Y1	464.497	-1.03483	0.310615	-3.33153	0.00086369	0.0118572
ENSG00000249790	AC092490.1	lncRNA	12	novel transcript	142.588	1.67428	0.50295	3.33085	0.000865814	0.0118676
ENSG00000009307	CSDE1	protein_coding	1	cold shock domain containing E1	8974.25	0.907218	0.272499	3.32926	0.000870782	0.0119168
ENSG00000120727	PAIP2	protein_coding	5	poly(A) binding protein interacting protein 2	18723.5	-0.934565	0.280832	-3.32785	0.000875177	0.0119391
ENSG00000143933	CALM2	protein_coding	2	calmodulin 2	4670.87	-0.901371	0.27085	-3.32792	0.000874968	0.0119391
ENSG00000171928	TVP23B	protein_coding	17	trans-golgi network vesicle protein 23 homolog B	422.287	-1.06687	0.320775	-3.32576	0.000881783	0.0120103
ENSG00000166794	PPIB	protein_coding	15	peptidylprolyl isomerase B	369.204	1.12248	0.338064	3.31971	0.000901107	0.0122542
ENSG00000065882	TBC1D1	protein_coding	4	TBC1 domain family member 1	517.104	1.20744	0.363908	3.31769	0.000907641	0.0123237
ENSG00000102109	PCSK1N	protein_coding	X	proprotein convertase subtilisin/kexin type 1 inhibitor	75.3186	1.77713	0.537143	3.31374	0.000920582	0.0124798
ENSG00000164576	SAP30L	protein_coding	5	SAP30 like	145.541	-0.930419	0.281091	-3.30959	0.000934331	0.0126464
ENSG00000119655	NPC2	protein_coding	14	NPC intracellular cholesterol transporter 2	1463.42	0.993986	0.300577	3.30694	0.000943199	0.0127464
ENSG00000179085	DPM3	protein_coding	1	dolichyl-phosphate mannosyltransferase subunit 3, regulatory	202.379	0.931485	0.281696	3.30619	0.000945733	0.0127608
ENSG00000177076	ACER2	protein_coding	9	alkaline ceramidase 2	127.025	-1.28065	0.387471	-3.30426	0.000952265	0.0128289
ENSG00000071564	TCF3	protein_coding	19	transcription factor 3	107.812	1.65381	0.500611	3.30147	0.000961807	0.0128952
ENSG00000127325	BEST3	protein_coding	12	bestrophin 3	151.431	1.37894	0.417573	3.30078	0.000964162	0.0128952
ENSG00000240497	AC092919.1	lncRNA	3	novel transcript	1652.99	-0.968005	0.293257	-3.3009	0.000963762	0.0128952
ENSG00000255363	LINC02757	lncRNA	11	long intergenic non-protein coding RNA 2757	1437.25	1.12206	0.339889	3.30118	0.000962775	0.0128952
ENSG00000272447	AL135925.1	lncRNA	10	novel transcript	103.842	-1.19793	0.36289	-3.30064	0.000964643	0.0128952
ENSG00000116698	SMG7	protein_coding	1	SMG7 nonsense mediated mRNA decay factor	860.41	0.847584	0.256918	3.299	0.000970302	0.0129508
ENSG00000174990	CA5A	protein_coding	16	carbonic anhydrase 5A	157.373	-1.67415	0.508079	-3.29815	0.000973252	0.0129702
ENSG00000134352	IL6ST	protein_coding	5	interleukin 6 signal transducer	1610.75	-0.923931	0.280272	-3.29657	0.000978736	0.0130032
ENSG00000276141	WHAMMP3	transcribed_unprocessed_pseudogene	15	WAS protein homolog associated with actin, golgi membranes and microtubules pseudogene 3	8029.68	-0.991593	0.300763	-3.29696	0.00097736	0.0130032
ENSG00000111684	LPCAT3	protein_coding	12	lysophosphatidylcholine acyltransferase 3	141.462	1.0159	0.30828	3.29434	0.000986531	0.0130867
ENSG00000100764	PSMC1	protein_coding	14	proteasome 26S subunit, ATPase 1	316.547	0.931802	0.283135	3.29047	0.0010002	0.0132476
ENSG00000196233	LCOR	protein_coding	10	ligand dependent nuclear receptor corepressor	776.323	-0.91579	0.278408	-3.2893	0.00100438	0.0132827
ENSG00000161911	TREML1	protein_coding	6	triggering receptor expressed on myeloid cells like 1	63370.7	1.10153	0.335036	3.28786	0.00100952	0.0133303
ENSG00000145860	RNF145	protein_coding	5	ring finger protein 145	337.849	1.21848	0.370645	3.2872	0.00101188	0.0133411
ENSG00000167552	TUBA1A	protein_coding	12	tubulin alpha 1a	986.653	1.33716	0.407004	3.28553	0.00101792	0.0134002
ENSG00000164171	ITGA2	protein_coding	5	integrin subunit alpha 2	145.198	-1.09201	0.332567	-3.28304	0.00102693	0.0134779
ENSG00000214018	RRM2P3	processed_pseudogene	X	ribonucleotide reductase M2 polypeptide pseudogene 3	140.94	-1.14863	0.34977	-3.28309	0.00102676	0.0134779
ENSG00000115806	GORASP2	protein_coding	2	golgi reassembly stacking protein 2	94.7999	1.19988	0.365501	3.28111	0.00103399	0.0135499
ENSG00000007202	KIAA0100	protein_coding	17	KIAA0100	421.596	0.928107	0.283109	3.2781	0.00104507	0.0136729
ENSG00000083168	KAT6A	protein_coding	8	lysine acetyltransferase 6A	1054.58	-1.09298	0.333502	-3.27728	0.00104811	0.0136729
ENSG00000134308	YWHAQ	protein_coding	2	tyrosine 3-monooxygenase/tryptophan 5-monooxygenase activation protein theta	5103.91	-0.790408	0.241166	-3.27744	0.00104752	0.0136729
ENSG00000113758	DBN1	protein_coding	5	drebrin 1	1958.22	0.858019	0.261901	3.27608	0.00105258	0.0137105
ENSG00000185305	ARL15	protein_coding	5	ADP ribosylation factor like GTPase 15	1299.28	-1.05415	0.321868	-3.27511	0.00105622	0.0137372
ENSG00000101335	MYL9	protein_coding	20	myosin light chain 9	81077.9	1.1995	0.366421	3.27371	0.00106144	0.0137823
ENSG00000181788	SIAH2	protein_coding	3	siah E3 ubiquitin protein ligase 2	6744.48	-0.841266	0.257007	-3.27333	0.00106288	0.0137823
ENSG00000170348	TMED10	protein_coding	14	transmembrane p24 trafficking protein 10	248.433	1.13345	0.346367	3.27219	0.00106719	0.0137968
ENSG00000174844	DNAH12	protein_coding	3	dynein axonemal heavy chain 12	145.426	-1.32576	0.405108	-3.27242	0.0010663	0.0137968
ENSG00000132718	SYT11	protein_coding	1	synaptotagmin 11	134.546	1.17834	0.360071	3.27127	0.00107067	0.0138212
ENSG00000163220	S100A9	protein_coding	1	S100 calcium binding protein A9	5883.64	1.65764	0.507952	3.26708	0.00108664	0.0140065
ENSG00000204272	NBDY	protein_coding	X	negative regulator of P-body association	517.12	1.15659	0.354123	3.26598	0.00109084	0.0140397
ENSG00000172273	HINFP	protein_coding	11	histone H4 transcription factor	239.403	0.768666	0.23543	3.26463	0.00109607	0.0140861
ENSG00000138663	COPS4	protein_coding	4	COP9 signalosome subunit 4	273.603	1.17379	0.359578	3.26385	0.00109911	0.0141041
ENSG00000177463	NR2C2	protein_coding	3	nuclear receptor subfamily 2 group C member 2	160.475	-1.07959	0.330752	-3.26333	0.0011011	0.0141087
ENSG00000214253	FIS1	protein_coding	7	fission, mitochondrial 1	1549.86	0.943062	0.289135	3.26163	0.00110775	0.014173
ENSG00000100300	TSPO	protein_coding	22	translocator protein	392.14	1.3908	0.426867	3.25773	0.00112309	0.014348
ENSG00000197157	SND1	protein_coding	7	staphylococcal nuclease and tudor domain containing 1	237.538	1.39022	0.426675	3.25726	0.00112494	0.0143504
ENSG00000153714	LURAP1L	protein_coding	9	leucine rich adaptor protein 1 like	133.803	-1.24392	0.381995	-3.25573	0.00113101	0.0144067
ENSG00000089220	PEBP1	protein_coding	12	phosphatidylethanolamine binding protein 1	253.555	1.21274	0.372462	3.25516	0.0011333	0.0144145
ENSG00000123124	WWP1	protein_coding	8	WW domain containing E3 ubiquitin protein ligase 1	1413.9	-1.10347	0.339085	-3.25434	0.00113657	0.014435
ENSG00000174233	ADCY6	protein_coding	12	adenylate cyclase 6	289.71	1.26057	0.38767	3.25145	0.00114816	0.0145395
ENSG00000266356	AC090615.1	unprocessed_pseudogene	17	tyrosine 3-monooxygenase/tryptophan 5-monooxygenase activation protein, epsilon polypeptide (YWHAE) pseudogene	928.031	-1.24771	0.383754	-3.25155	0.00114776	0.0145395
ENSG00000224177	LINC00570	lncRNA	2	long intergenic non-protein coding RNA 570	61.9414	1.93256	0.647313	3.249	0.0011581	0.0146439
ENSG00000253394	LINC00534	lncRNA	8	long intergenic non-protein coding RNA 534	1323.39	-1.20161	0.369967	-3.24793	0.00116247	0.0146777
ENSG00000235954	TTC28-AS1	lncRNA	22	TTC28 antisense RNA 1	466.265	-0.957829	0.294989	-3.24687	0.00116683	0.0146898
ENSG00000274021	AC024909.1	lncRNA	12	novel transcript, antisense to DUSP6	57.4282	-1.6075	0.494757	-3.24689	0.00116674	0.0146898
ENSG00000114026	OGG1	protein_coding	3	8-oxoguanine DNA glycosylase	113.593	1.06495	0.328083	3.24472	0.00117565	0.0147737
ENSG00000167930	FAM234A	protein_coding	16	family with sequence similarity 234 member A	200.742	1.15421	0.355708	3.24442	0.00117691	0.0147737
ENSG00000150867	PIP4K2A	protein_coding	10	phosphatidylinositol-5-phosphate 4-kinase type 2 alpha	17230	-0.772808	0.238539	-3.23976	0.00119629	0.0149736
ENSG00000244734	HBB	protein_coding	11	hemoglobin subunit beta	448198	1.98998	0.632714	3.24009	0.00119492	0.0149736
ENSG00000106415	GLCCI1	protein_coding	7	glucocorticoid induced 1	63.8361	-1.60331	0.494808	-3.23772	0.00120488	0.0150593
ENSG00000169504	CLIC4	protein_coding	1	chloride intracellular channel 4	3311.25	-1.01274	0.313015	-3.23544	0.00121456	0.0151504
ENSG00000270504	AL391422.4	lncRNA	6	novel transcript, antisense to PXDC1	262.54	-1.47163	0.455021	-3.23518	0.00121568	0.0151504
ENSG00000240356	RPL23AP7	transcribed_processed_pseudogene	2	ribosomal protein L23a pseudogene 7	3910.3	-1.95658	0.645638	-3.23442	0.00121888	0.015163
ENSG00000287733	AC083862.3	lncRNA	7	novel transcript	212.493	-1.39332	0.430943	-3.23412	0.0012202	0.015163
ENSG00000078269	SYNJ2	protein_coding	6	synaptojanin 2	115.465	-1.66129	0.514091	-3.23101	0.00123352	0.0152629
ENSG00000155111	CDK19	protein_coding	6	cyclin dependent kinase 19	622.569	-0.998717	0.309065	-3.23128	0.00123237	0.0152629
ENSG00000287065	AP005209.2	lncRNA	18	novel transcript	36.9502	-1.69898	0.524327	-3.23156	0.00123116	0.0152629
ENSG00000128609	NDUFA5	protein_coding	7	NADH:ubiquinone oxidoreductase subunit A5	4279.22	-1.1285	0.349448	-3.22948	0.00124015	0.0152792
ENSG00000197858	GPAA1	protein_coding	8	glycosylphosphatidylinositol anchor attachment 1	475.114	1.04742	0.324253	3.23013	0.00123736	0.0152792
ENSG00000253719	ATXN7L3B	protein_coding	12	ataxin 7 like 3B	627.462	-0.904633	0.280096	-3.22962	0.00123956	0.0152792
ENSG00000169762	TAPT1	protein_coding	4	transmembrane anterior posterior transformation 1	241.346	-1.01664	0.314977	-3.22734	0.00124948	0.0153723
ENSG00000168772	CXXC4	protein_coding	4	CXXC finger protein 4	55.5713	-1.7465	0.542965	-3.22458	0.00126157	0.015499
ENSG00000169490	TM2D2	protein_coding	8	TM2 domain containing 2	2029.67	-0.936803	0.290611	-3.22357	0.00126605	0.015532
ENSG00000250361	GYPB	protein_coding	4	glycophorin B (MNS blood group)	34.6051	1.98633	0.626045	3.22289	0.00126906	0.0155469
ENSG00000254786	AP001636.1	unprocessed_pseudogene	11	Glycine N-acyltransferase-like protein 1 (GLYATL1) pseudogene	370.545	-1.0811	0.335743	-3.22025	0.00128081	0.0156686
ENSG00000163743	RCHY1	protein_coding	4	ring finger and CHY zinc finger domain containing 1	596.029	-1.01372	0.314845	-3.21967	0.00128337	0.0156778
ENSG00000104324	CPQ	protein_coding	8	carboxypeptidase Q	1351.3	1.28376	0.399097	3.21691	0.0012958	0.0157851
ENSG00000165916	PSMC3	protein_coding	11	proteasome 26S subunit, ATPase 3	210.313	1.26125	0.391903	3.21714	0.00129474	0.0157851
ENSG00000122545	SEPTIN7	protein_coding	7	septin 7	10146.4	-0.99198	0.308566	-3.21484	0.00130517	0.0158768
ENSG00000275989	AL442128.1	transcribed_unprocessed_pseudogene	13	sperm acrosome associated 7 (SPACA7) pseudogene	47.0982	-1.9504	0.611719	-3.21424	0.00130789	0.0158875
ENSG00000141562	NARF	protein_coding	17	nuclear prelamin A recognition factor	200.553	1.03102	0.320906	3.21221	0.00131717	0.0159779
ENSG00000106636	YKT6	protein_coding	7	YKT6 v-SNARE homolog	199.693	1.13815	0.354353	3.21094	0.00132299	0.0160036
ENSG00000196565	HBG2	protein_coding	11	hemoglobin subunit gamma 2	8566.13	1.73181	0.64197	3.21107	0.0013224	0.0160036
ENSG00000113658	SMAD5	protein_coding	5	SMAD family member 5	169.909	-1.6982	0.529418	-3.21009	0.00132691	0.0160062
ENSG00000241343	RPL36A	protein_coding	X	ribosomal protein L36a	1229.82	1.00676	0.313584	3.21046	0.00132525	0.0160062
ENSG00000005812	FBXL3	protein_coding	13	F-box and leucine rich repeat protein 3	227.809	-1.05175	0.327679	-3.2093	0.0013306	0.0160284
ENSG00000063854	HAGH	protein_coding	16	hydroxyacylglutathione hydrolase	449.079	1.4563	0.453934	3.20871	0.0013333	0.0160386
ENSG00000080503	SMARCA2	protein_coding	9	SWI/SNF related, matrix associated, actin dependent regulator of chromatin, subfamily a, member 2	1712.81	-0.958608	0.298949	-3.20663	0.00134301	0.0161105
ENSG00000163956	LRPAP1	protein_coding	4	LDL receptor related protein associated protein 1	159.348	1.3316	0.415106	3.20688	0.00134183	0.0161105
ENSG00000126709	IFI6	protein_coding	1	interferon alpha inducible protein 6	133.981	1.20732	0.376752	3.203	0.00136004	0.0162923
ENSG00000101460	MAP1LC3A	protein_coding	20	microtubule associated protein 1 light chain 3 alpha	389.171	1.32533	0.41405	3.20105	0.00136927	0.0163575
ENSG00000261873	SMIM36	protein_coding	17	small integral membrane protein 36	81.8925	-1.32422	0.413758	-3.20114	0.00136885	0.0163575
ENSG00000115540	MOB4	protein_coding	2	MOB family member 4, phocein	223.32	-1.14757	0.358503	-3.19997	0.00137444	0.0163903
ENSG00000153904	DDAH1	protein_coding	1	dimethylarginine dimethylaminohydrolase 1	104.56	-1.6348	0.511422	-3.19968	0.0013758	0.0163903
ENSG00000122026	RPL21	protein_coding	13	ribosomal protein L21	6566.84	1.17749	0.368233	3.19779	0.00138486	0.0164754
ENSG00000100387	RBX1	protein_coding	22	ring-box 1	20939	-0.864126	0.270313	-3.19677	0.00138975	0.0164883
ENSG00000162734	PEA15	protein_coding	1	proliferation and apoptosis adaptor protein 15	1713.79	0.977366	0.305701	3.19714	0.00138797	0.0164883
ENSG00000110218	PANX1	protein_coding	11	pannexin 1	1397.09	-0.906862	0.283746	-3.19599	0.0013935	0.0165101
ENSG00000250334	LINC00989	lncRNA	4	long intergenic non-protein coding RNA 989	26732.8	-1.19591	0.374278	-3.19542	0.00139626	0.0165202
ENSG00000096746	HNRNPH3	protein_coding	10	heterogeneous nuclear ribonucleoprotein H3	1517.07	-1.01252	0.317009	-3.19389	0.0014037	0.0165855
ENSG00000125863	MKKS	protein_coding	20	McKusick-Kaufman syndrome	925.494	-0.80849	0.253211	-3.19291	0.00140848	0.0165967
ENSG00000139793	MBNL2	protein_coding	13	muscleblind like splicing regulator 2	106.955	-1.28606	0.402634	-3.19301	0.00140797	0.0165967
ENSG00000132002	DNAJB1	protein_coding	19	DnaJ heat shock protein family (Hsp40) member B1	314.048	1.32085	0.413859	3.19102	0.00141769	0.0166825
ENSG00000172115	CYCS	protein_coding	7	cytochrome c, somatic	1512.6	-1.02516	0.321374	-3.18991	0.00142316	0.016724
ENSG00000138080	EMILIN1	protein_coding	2	elastin microfibril interfacer 1	172.6	1.26457	0.396459	3.18899	0.00142773	0.016755
ENSG00000198695	MT-ND6	protein_coding	MT	mitochondrially encoded NADH:ubiquinone oxidoreductase core subunit 6	208538	-1.38192	0.43351	-3.18844	0.00143041	0.0167637
ENSG00000210151	MT-TS1	Mt_tRNA	MT	mitochondrially encoded tRNA-Ser (UCN) 1	10596.3	-1.40225	0.440415	-3.18473	0.00144888	0.0169572
ENSG00000233968	AL157895.1	lncRNA	10	novel transcript, antisense to C10orf112	2982.17	-1.20619	0.378835	-3.18417	0.00145171	0.0169674
ENSG00000259071	AL359397.2	lncRNA	14	novel transcript	159.6	-1.10547	0.347743	-3.17936	0.00147599	0.0172278
ENSG00000168439	STIP1	protein_coding	11	stress induced phosphoprotein 1	490.671	1.17376	0.369456	3.1765	0.00149064	0.0173754
ENSG00000065357	DGKA	protein_coding	12	diacylglycerol kinase alpha	241.477	0.888752	0.279883	3.17508	0.00149794	0.0174135
ENSG00000233452	STXBP5-AS1	lncRNA	6	STXBP5 antisense RNA 1	1366.5	-1.07732	0.339305	-3.17514	0.00149763	0.0174135
ENSG00000244038	DDOST	protein_coding	1	dolichyl-diphosphooligosaccharide--protein glycosyltransferase non-catalytic subunit	341.645	1.15842	0.364911	3.17393	0.00150391	0.0174595
ENSG00000163346	PBXIP1	protein_coding	1	PBX homeobox interacting protein 1	282.263	1.06706	0.336264	3.173	0.0015087	0.0174682
ENSG00000169047	IRS1	protein_coding	2	insulin receptor substrate 1	461.477	-1.37874	0.434553	-3.17338	0.00150677	0.0174682
ENSG00000076003	MCM6	protein_coding	2	minichromosome maintenance complex component 6	1274.63	-0.875822	0.276126	-3.17177	0.00151512	0.0175191
ENSG00000079459	FDFT1	protein_coding	8	farnesyl-diphosphate farnesyltransferase 1	611.413	0.84383	0.266084	3.17114	0.00151843	0.0175339
ENSG00000005075	POLR2J	protein_coding	7	RNA polymerase II subunit J	354.54	0.96802	0.305448	3.16876	0.00153091	0.0176309
ENSG00000099958	DERL3	protein_coding	22	derlin 3	40.6141	1.58632	0.499989	3.16899	0.00152967	0.0176309
ENSG00000158850	B4GALT3	protein_coding	1	beta-1,4-galactosyltransferase 3	81.4595	1.42692	0.450475	3.16444	0.00155379	0.0178707
ENSG00000163399	ATP1A1	protein_coding	1	ATPase Na+/K+ transporting subunit alpha 1	613.426	0.974947	0.308137	3.16389	0.00155675	0.0178809
ENSG00000188026	RILPL1	protein_coding	12	Rab interacting lysosomal protein like 1	238.299	-1.0298	0.325993	-3.15903	0.00158298	0.018134
ENSG00000189403	HMGB1	protein_coding	13	high mobility group box 1	26460.4	-0.96736	0.306214	-3.15913	0.00158242	0.018134
ENSG00000169689	CENPX	protein_coding	17	centromere protein X	103.026	0.932841	0.295408	3.15635	0.00159755	0.0182525
ENSG00000248309	MEF2C-AS1	lncRNA	5	MEF2C antisense RNA 1	948.738	-1.15269	0.365161	-3.15672	0.00159557	0.0182525
ENSG00000185885	IFITM1	protein_coding	11	interferon induced transmembrane protein 1	305.354	1.25673	0.398206	3.15554	0.00160201	0.0182763
ENSG00000276293	PIP4K2B	protein_coding	17	phosphatidylinositol-5-phosphate 4-kinase type 2 beta	537.536	0.83351	0.264167	3.15521	0.00160385	0.0182763
ENSG00000105507	CABP5	protein_coding	19	calcium binding protein 5	5207.81	-1.22277	0.387825	-3.15312	0.00161533	0.0183829
ENSG00000141524	TMC6	protein_coding	17	transmembrane channel like 6	74.031	1.49341	0.473082	3.15202	0.00162145	0.0184283
ENSG00000167925	GHDC	protein_coding	17	GH3 domain containing	67.389	1.32836	0.421133	3.1507	0.00162878	0.0184873
ENSG00000111639	MRPL51	protein_coding	12	mitochondrial ribosomal protein L51	564.918	1.05513	0.334947	3.14988	0.0016334	0.0184912
ENSG00000183690	EFHC2	protein_coding	X	EF-hand domain containing 2	1141.6	-1.07011	0.339736	-3.14999	0.00163275	0.0184912
ENSG00000171148	TADA3	protein_coding	3	transcriptional adaptor 3	6599.82	0.98201	0.311812	3.14938	0.00163615	0.0184981
ENSG00000141469	SLC14A1	protein_coding	18	solute carrier family 14 member 1 (Kidd blood group)	107.482	1.85824	0.595223	3.14644	0.00165273	0.0186611
ENSG00000101365	IDH3B	protein_coding	20	isocitrate dehydrogenase (NAD(+)) 3 beta	162.064	1.10893	0.352609	3.14346	0.00166962	0.0188028
ENSG00000105677	TMEM147	protein_coding	19	transmembrane protein 147	55.8088	1.31918	0.419222	3.14369	0.00166832	0.0188028
ENSG00000082146	STRADB	protein_coding	2	STE20 related adaptor beta	1217.26	1.19314	0.379726	3.14218	0.00167693	0.0188116
ENSG00000120029	ARMH3	protein_coding	10	armadillo like helical domain containing 3	83.3774	1.18918	0.378129	3.14248	0.00167525	0.0188116
ENSG00000198087	CD2AP	protein_coding	6	CD2 associated protein	105.308	-1.26722	0.403177	-3.14243	0.00167552	0.0188116
ENSG00000005249	PRKAR2B	protein_coding	7	protein kinase cAMP-dependent type II regulatory subunit beta	44816	-0.954511	0.304148	-3.13834	0.00169905	0.0189859
ENSG00000175471	MCTP1	protein_coding	5	multiple C2 and transmembrane domain containing 1	1476.51	-0.932465	0.297105	-3.13853	0.00169799	0.0189859
ENSG00000228742	LINC02577	lncRNA	7	long intergenic non-protein coding RNA 2577	119.908	1.39462	0.444055	3.13905	0.00169499	0.0189859
ENSG00000248334	WHAMMP2	transcribed_unprocessed_pseudogene	15	WAS protein homolog associated with actin, golgi membranes and microtubules pseudogene 2	13104.1	-1.20408	0.384231	-3.13396	0.00172464	0.019247
ENSG00000058091	CDK14	protein_coding	7	cyclin dependent kinase 14	325.559	-0.965562	0.308131	-3.13333	0.00172837	0.0192637
ENSG00000151552	QDPR	protein_coding	4	quinoid dihydropteridine reductase	46.546	1.40899	0.449138	3.13266	0.00173229	0.0192826
ENSG00000175029	CTBP2	protein_coding	10	C-terminal binding protein 2	123.312	0.993824	0.31737	3.13057	0.00174468	0.0193956
ENSG00000166012	TAF1D	protein_coding	11	TATA-box binding protein associated factor, RNA polymerase I subunit D	253.904	0.93526	0.298851	3.12914	0.0017532	0.0194652
ENSG00000100629	CEP128	protein_coding	14	centrosomal protein 128	58.1141	-1.65904	0.530757	-3.12538	0.00177574	0.0196903
ENSG00000111913	RIPOR2	protein_coding	6	RHO family interacting cell polarization regulator 2	38112.6	-1.03422	0.331184	-3.12286	0.00179102	0.0198091
ENSG00000263465	SRSF8	protein_coding	11	serine and arginine rich splicing factor 8	4242.23	-0.953581	0.305359	-3.12286	0.00179104	0.0198091
ENSG00000008441	NFIX	protein_coding	19	nuclear factor I X	59.5154	1.81831	0.584299	3.12173	0.00179792	0.0198345
ENSG00000204261	PSMB8-AS1	lncRNA	6	PSMB8 antisense RNA 1 (head to head)	865.404	-0.865279	0.277171	-3.12176	0.00179771	0.0198345
ENSG00000071462	BUD23	protein_coding	7	BUD23 rRNA methyltransferase and ribosome maturation factor	150.783	0.878201	0.281434	3.1197	0.00181033	0.0198699
ENSG00000128185	DGCR6L	protein_coding	22	DiGeorge syndrome critical region gene 6 like	96.7114	1.45626	0.466242	3.12043	0.0018059	0.0198699
ENSG00000168884	TNIP2	protein_coding	4	TNFAIP3 interacting protein 2	500.975	1.18471	0.379592	3.12081	0.00180354	0.0198699
ENSG00000185164	NOMO2	protein_coding	16	NODAL modulator 2	138.209	-1.36822	0.438592	-3.11973	0.00181016	0.0198699
ENSG00000102007	PLP2	protein_coding	X	proteolipid protein 2	263.795	1.02406	0.328402	3.11759	0.00182339	0.0199879
ENSG00000165646	SLC18A2	protein_coding	10	solute carrier family 18 member A2	492.528	-1.00394	0.322113	-3.11669	0.00182892	0.0200232
ENSG00000127328	RAB3IP	protein_coding	12	RAB3A interacting protein	113.073	1.0498	0.336809	3.11562	0.00183558	0.0200707
ENSG00000004142	POLDIP2	protein_coding	17	DNA polymerase delta interacting protein 2	224.532	0.882126	0.28317	3.11458	0.00184209	0.0200911
ENSG00000172164	SNTB1	protein_coding	8	syntrophin beta 1	1888.8	-1.10117	0.353547	-3.11474	0.00184107	0.0200911
ENSG00000084234	APLP2	protein_coding	11	amyloid beta precursor like protein 2	293.616	0.928611	0.29829	3.11291	0.0018525	0.0201792
ENSG00000134243	SORT1	protein_coding	1	sortilin 1	846.105	1.11688	0.359094	3.11028	0.00186908	0.0203341
ENSG00000100503	NIN	protein_coding	14	ninein	1727.38	-0.880591	0.28325	-3.10894	0.00187759	0.0204011
ENSG00000155099	PIP4P2	protein_coding	8	phosphatidylinositol-4,5-bisphosphate 4-phosphatase 2	3697.33	-0.97612	0.314019	-3.10851	0.00188032	0.0204052
ENSG00000114698	PLSCR4	protein_coding	3	phospholipid scramblase 4	51.1544	-1.30809	0.421093	-3.10598	0.00189649	0.0204568
ENSG00000135940	COX5B	protein_coding	2	cytochrome c oxidase subunit 5B	380.344	0.970947	0.312596	3.1057	0.00189829	0.0204568
ENSG00000145491	ROPN1L	protein_coding	5	rhophilin associated tail protein 1 like	88.1816	1.55863	0.50188	3.10687	0.00189082	0.0204568
ENSG00000155366	RHOC	protein_coding	1	ras homolog family member C	7666.01	1.19813	0.38575	3.10616	0.00189535	0.0204568
ENSG00000169230	PRELID1	protein_coding	5	PRELI domain containing 1	343.603	1.41959	0.457004	3.10603	0.00189619	0.0204568
ENSG00000230989	HSBP1	protein_coding	16	heat shock factor binding protein 1	5071.99	-0.992955	0.319739	-3.10555	0.00189927	0.0204568
ENSG00000101220	C20orf27	protein_coding	20	chromosome 20 open reading frame 27	190.98	1.3318	0.428861	3.104	0.00190925	0.0205358
ENSG00000231513	E2F6P4	processed_pseudogene	X	E2F transcription factor 6 pseudogene 4	29.5128	-1.6561	0.532649	-3.10367	0.00191136	0.0205358
ENSG00000126217	MCF2L	protein_coding	13	MCF.2 cell line derived transforming sequence like	555.488	-1.24596	0.401662	-3.10203	0.00192195	0.020624
ENSG00000140931	CMTM3	protein_coding	16	CKLF like MARVEL transmembrane domain containing 3	655.207	1.01816	0.328694	3.09745	0.00195193	0.0209054
ENSG00000256331	NIFKP3	processed_pseudogene	12	nucleolar protein interacting with the FHA domain of MKI67 pseudogene 3	85.868	-1.45355	0.469429	-3.09729	0.00195301	0.0209054
ENSG00000142459	EVI5L	protein_coding	19	ecotropic viral integration site 5 like	328.991	1.12349	0.36313	3.0937	0.0019768	0.0210919
ENSG00000225630	MTND2P28	unprocessed_pseudogene	1	MT-ND2 pseudogene 28	17497.6	-1.17058	0.378414	-3.09355	0.00197775	0.0210919
ENSG00000232125	DYTN	protein_coding	2	dystrotelin	667.266	-1.20499	0.389487	-3.09377	0.00197634	0.0210919
ENSG00000250508	LINC02701	lncRNA	11	long intergenic non-protein coding RNA 2701	149.164	-1.22549	0.396366	-3.0926	0.00198409	0.0211335
ENSG00000168286	THAP11	protein_coding	16	THAP domain containing 11	1525.58	-0.912942	0.29563	-3.08818	0.00201386	0.0214242
ENSG00000244879	GABPB1-AS1	lncRNA	15	GABPB1 antisense RNA 1	270.544	-1.17339	0.380106	-3.08697	0.00202208	0.0214852
ENSG00000117020	AKT3	protein_coding	1	AKT serine/threonine kinase 3	726.413	-0.889793	0.288295	-3.08646	0.00202556	0.0214958
ENSG00000177200	CHD9	protein_coding	16	chromodomain helicase DNA binding protein 9	245.626	-1.022	0.331176	-3.08557	0.0020316	0.0215334
ENSG00000168405	CMAHP	transcribed_unitary_pseudogene	6	cytidine monophospho-N-acetylneuraminic acid hydroxylase, pseudogene	2215.82	-1.20443	0.390451	-3.08491	0.00203614	0.0215551
ENSG00000114126	TFDP2	protein_coding	3	transcription factor Dp-2	126.713	1.26276	0.409262	3.08423	0.00204081	0.0215782
ENSG00000142327	RNPEPL1	protein_coding	2	arginyl aminopeptidase like 1	5853.59	1.23876	0.401789	3.0834	0.00204649	0.0216119
ENSG00000137267	TUBB2A	protein_coding	6	tubulin beta 2A class IIa	593.272	-1.8666	0.646398	-3.08143	0.00206007	0.0217288
ENSG00000234425	AL138930.1	lncRNA	1	novel transcript	195.229	-0.984543	0.319576	-3.08049	0.00206659	0.0217709
ENSG00000145012	LPP	protein_coding	3	LIM domain containing preferred translocation partner in lipoma	871.88	-1.13249	0.367855	-3.07882	0.0020782	0.0218401
ENSG00000250348	AC113404.1	lncRNA	5	novel transcript	540.54	-1.32149	0.429261	-3.07892	0.00207752	0.0218401
ENSG00000284931	AC104389.6	protein_coding	11	novel protein	561.527	1.52581	0.63069	3.07784	0.00208508	0.0218858
ENSG00000006459	KDM7A	protein_coding	7	lysine demethylase 7A	673.661	-1.00673	0.327142	-3.07714	0.00208996	0.0219104
ENSG00000198589	LRBA	protein_coding	4	LPS responsive beige-like anchor protein	5560.31	-0.950774	0.309021	-3.07676	0.00209264	0.0219119
ENSG00000100325	ASCC2	protein_coding	22	activating signal cointegrator 1 complex subunit 2	298.519	1.54494	0.502808	3.07467	0.00210738	0.0220395
ENSG00000101608	MYL12A	protein_coding	18	myosin light chain 12A	63435.2	-0.82793	0.269616	-3.07079	0.00213494	0.0223009
ENSG00000099204	ABLIM1	protein_coding	10	actin binding LIM protein 1	2702.79	-1.08225	0.352622	-3.06925	0.00214599	0.0223354
ENSG00000197147	LRRC8B	protein_coding	1	leucine rich repeat containing 8 VRAC subunit B	661.204	-1.14652	0.373467	-3.06989	0.00214141	0.0223354
ENSG00000216895	AC009403.1	lncRNA	7	novel transcript, antisense to RBM33	122.386	-0.942108	0.306868	-3.06957	0.00214364	0.0223354
ENSG00000151725	CENPU	protein_coding	4	centromere protein U	354.22	-0.872535	0.284546	-3.06633	0.00216702	0.0225005
ENSG00000166136	NDUFB8	protein_coding	10	NADH:ubiquinone oxidoreductase subunit B8	142.753	0.973775	0.317495	3.06633	0.00216706	0.0225005
ENSG00000188916	INSYN2A	protein_coding	10	inhibitory synaptic factor 2A	63.6283	1.6243	0.53067	3.06309	0.00219062	0.0227178
ENSG00000182287	AP1S2	protein_coding	X	adaptor related protein complex 1 subunit sigma 2	3207.68	-0.906499	0.296149	-3.06099	0.00220607	0.0228507
ENSG00000103145	HCFC1R1	protein_coding	16	host cell factor C1 regulator 1	559.321	1.02767	0.335935	3.05909	0.00222009	0.0229684
ENSG00000114446	IFT57	protein_coding	3	intraflagellar transport 57	97.8832	1.28524	0.419862	3.05831	0.00222588	0.0229782
ENSG00000124006	OBSL1	protein_coding	2	obscurin like 1	66.1714	1.49375	0.488404	3.05825	0.00222635	0.0229782
ENSG00000139433	GLTP	protein_coding	12	glycolipid transfer protein	455.681	0.86548	0.283062	3.05738	0.00223281	0.0230174
ENSG00000123453	SARDH	protein_coding	9	sarcosine dehydrogenase	195.231	1.8003	0.647208	3.05519	0.00224915	0.0231582
ENSG00000111725	PRKAB1	protein_coding	12	protein kinase AMP-activated non-catalytic subunit beta 1	109.504	1.21199	0.396599	3.05433	0.00225567	0.0231978
ENSG00000070718	AP3M2	protein_coding	8	adaptor related protein complex 3 subunit mu 2	163.65	-1.12703	0.368929	-3.05389	0.00225894	0.023202
ENSG00000132388	UBE2G1	protein_coding	17	ubiquitin conjugating enzyme E2 G1	384.084	-0.904498	0.296211	-3.05356	0.00226145	0.023202
ENSG00000197744	PTMAP2	processed_pseudogene	5	prothymosin alpha pseudogene 2	69.161	-1.24741	0.408573	-3.05164	0.00227598	0.0233234
ENSG00000168765	GSTM4	protein_coding	1	glutathione S-transferase mu 4	921.013	1.09218	0.357951	3.05118	0.00227942	0.023331
ENSG00000110619	CARS	protein_coding	11	cysteinyl-tRNA synthetase	138.202	1.05264	0.344897	3.05074	0.00228278	0.0233378
ENSG00000160746	ANO10	protein_coding	3	anoctamin 10	84.184	1.20866	0.396059	3.05031	0.00228604	0.0233435
ENSG00000115204	MPV17	protein_coding	2	mitochondrial inner membrane protein MPV17	148.266	0.905073	0.296884	3.04811	0.00230286	0.0234518
ENSG00000138814	PPP3CA	protein_coding	4	protein phosphatase 3 catalytic subunit alpha	125.845	-1.18245	0.387723	-3.04819	0.0023022	0.0234518
ENSG00000159110	IFNAR2	protein_coding	21	interferon alpha and beta receptor subunit 2	82.4515	1.3082	0.429047	3.04786	0.00230478	0.0234518
ENSG00000038274	MAT2B	protein_coding	5	methionine adenosyltransferase 2B	431.039	-0.959814	0.315277	-3.04403	0.00233434	0.0236968
ENSG00000119333	WDR34	protein_coding	9	WD repeat domain 34	119.161	1.07675	0.353501	3.04436	0.00233175	0.0236968
ENSG00000108469	RECQL5	protein_coding	17	RecQ like helicase 5	475.597	1.22299	0.401913	3.04283	0.00234365	0.0237334
ENSG00000143545	RAB13	protein_coding	1	RAB13, member RAS oncogene family	1516.49	1.12065	0.368342	3.04251	0.00234617	0.0237334
ENSG00000166165	CKB	protein_coding	14	creatine kinase B	995.086	1.37497	0.45196	3.0431	0.00234151	0.0237334
ENSG00000090520	DNAJB11	protein_coding	3	DnaJ heat shock protein family (Hsp40) member B11	64.9953	1.27131	0.417835	3.03951	0.00236967	0.0238387
ENSG00000113742	CPEB4	protein_coding	5	cytoplasmic polyadenylation element binding protein 4	368.083	-1.06808	0.351336	-3.03966	0.00236845	0.0238387
ENSG00000130703	OSBPL2	protein_coding	20	oxysterol binding protein like 2	581.428	-0.625026	0.205606	-3.03991	0.00236652	0.0238387
ENSG00000138363	ATIC	protein_coding	2	5-aminoimidazole-4-carboxamide ribonucleotide formyltransferase/IMP cyclohydrolase	370.909	1.87707	0.636075	3.03942	0.00237037	0.0238387
ENSG00000157911	PEX10	protein_coding	1	peroxisomal biogenesis factor 10	61.3502	1.35475	0.44539	3.03966	0.00236847	0.0238387
ENSG00000139514	SLC7A1	protein_coding	13	solute carrier family 7 member 1	107.777	1.28857	0.423905	3.03824	0.00237963	0.0239041
ENSG00000165775	FUNDC2	protein_coding	X	FUN14 domain containing 2	1845.18	0.771771	0.254078	3.03754	0.0023852	0.0239323
ENSG00000100605	ITPK1	protein_coding	14	inositol-tetrakisphosphate 1-kinase	248.901	1.01965	0.335868	3.03512	0.00240437	0.0240966
ENSG00000165309	ARMC3	protein_coding	10	armadillo repeat containing 3	559.075	-1.28716	0.424748	-3.0308	0.00243909	0.0244128
ENSG00000204613	TRIM10	protein_coding	6	tripartite motif containing 10	767.785	-1.59066	0.525615	-3.03049	0.00244156	0.0244128
ENSG00000196141	SPATS2L	protein_coding	2	spermatogenesis associated serine rich 2 like	68.7642	1.36223	0.449435	3.02967	0.00244821	0.024451
ENSG00000228037	AL139246.3	lncRNA	1	novel transcript	72.2094	-1.58812	0.525141	-3.02755	0.00246543	0.0245946
ENSG00000130309	COLGALT1	protein_coding	19	collagen beta(1-O)galactosyltransferase 1	39.6635	1.46019	0.481641	3.02679	0.00247168	0.0246101
ENSG00000270734	AC136443.5	processed_pseudogene	16	acid phosphatase 1, soluble (ACP1) pseudogene	34.9529	-1.61041	0.532213	-3.02667	0.00247267	0.0246101
ENSG00000134318	ROCK2	protein_coding	2	Rho associated coiled-coil containing protein kinase 2	639.761	-0.876037	0.289482	-3.0262	0.00247645	0.0246193
ENSG00000164111	ANXA5	protein_coding	4	annexin A5	445.064	1.31633	0.435204	3.02462	0.00248947	0.0247204
ENSG00000135604	STX11	protein_coding	6	syntaxin 11	1160.76	-1.12311	0.371416	-3.02396	0.00249488	0.0247443
ENSG00000278311	GGNBP2	protein_coding	17	gametogenetin binding protein 2	453.086	-0.84234	0.278572	-3.02363	0.0024976	0.0247443
ENSG00000160216	AGPAT3	protein_coding	21	1-acylglycerol-3-phosphate O-acyltransferase 3	784.201	0.968897	0.320668	3.02141	0.00251598	0.0248685
ENSG00000230266	XXYLT1-AS2	lncRNA	3	XXYLT1 antisense RNA 2	120.251	-1.15707	0.382964	-3.02142	0.00251589	0.0248685
ENSG00000250072	SH3TC2-DT	lncRNA	5	SH3TC2 divergent transcript	63.7879	-1.8464	0.617664	-3.02108	0.00251877	0.0248685
ENSG00000220323	HIST2H2BD	transcribed_unprocessed_pseudogene	1	histone cluster 2 H2B family member d (pseudogene)	156.144	-1.07189	0.354924	-3.01913	0.00253498	0.0250001
ENSG00000184500	PROS1	protein_coding	3	protein S	5527.06	0.963165	0.319071	3.01868	0.00253881	0.0250093
ENSG00000112514	CUTA	protein_coding	6	cutA divalent cation tolerance homolog	534.566	0.798638	0.264676	3.01735	0.00254995	0.0250619
ENSG00000188641	DPYD	protein_coding	1	dihydropyrimidine dehydrogenase	968.588	-1.26187	0.418224	-3.01746	0.002549	0.0250619
ENSG00000109323	MANBA	protein_coding	4	mannosidase beta	304.149	-1.2922	0.428507	-3.01573	0.00256363	0.0251678
ENSG00000128989	ARPP19	protein_coding	15	cAMP regulated phosphoprotein 19	2659.41	-0.800949	0.265633	-3.01526	0.00256759	0.0251781
ENSG00000071246	VASH1	protein_coding	14	vasohibin 1	896.812	0.978348	0.324583	3.01411	0.00257732	0.0252298
ENSG00000130948	HSD17B3	protein_coding	9	hydroxysteroid 17-beta dehydrogenase 3	72.6852	-1.5089	0.500981	-3.01381	0.0025799	0.0252298
ENSG00000277632	CCL3	protein_coding	17	C-C motif chemokine ligand 3	186.003	1.59925	0.637629	3.01361	0.00258161	0.0252298
ENSG00000104325	DECR1	protein_coding	8	2,4-dienoyl-CoA reductase 1	181.272	1.10758	0.36765	3.01176	0.00259741	0.0253513
ENSG00000134853	PDGFRA	protein_coding	4	platelet derived growth factor receptor alpha	506.929	-1.06897	0.355063	-3.01066	0.00260682	0.0253513
ENSG00000136731	UGGT1	protein_coding	2	UDP-glucose glycoprotein glucosyltransferase 1	441.076	0.938591	0.311753	3.01065	0.00260688	0.0253513
ENSG00000185896	LAMP1	protein_coding	13	lysosomal associated membrane protein 1	3583.63	0.915009	0.303947	3.01044	0.0026087	0.0253513
ENSG00000198836	OPA1	protein_coding	3	OPA1 mitochondrial dynamin like GTPase	356.639	-0.968272	0.321575	-3.01092	0.00260458	0.0253513
ENSG00000146701	MDH2	protein_coding	7	malate dehydrogenase 2	754.226	0.869873	0.289501	3.0046	0.00265931	0.0258141
ENSG00000129657	SEC14L1	protein_coding	17	SEC14 like lipid binding 1	6162.75	-0.728859	0.242636	-3.00392	0.00266525	0.025826
ENSG00000169710	FASN	protein_coding	17	fatty acid synthase	45.9782	1.72118	0.573466	3.00378	0.0026665	0.025826
ENSG00000210077	MT-TV	Mt_tRNA	MT	mitochondrially encoded tRNA-Val (GUN)	37043.9	-1.18069	0.393563	-3.00025	0.00269759	0.0260978
ENSG00000102409	BEX4	protein_coding	X	brain expressed X-linked 4	962.577	-0.680555	0.227008	-2.99791	0.00271842	0.0262699
ENSG00000160953	PWWP3A	protein_coding	19	PWWP domain containing 3A, DNA repair factor	76.1187	1.26665	0.422427	2.9969	0.00272743	0.0263276
ENSG00000114654	EFCC1	protein_coding	3	EF-hand and coiled-coil domain containing 1	31.8307	1.60723	0.536741	2.99634	0.00273244	0.0263465
ENSG00000173626	TRAPPC3L	protein_coding	6	trafficking protein particle complex 3 like	1915.16	-0.928116	0.309858	-2.99532	0.00274159	0.0264054
ENSG00000123131	PRDX4	protein_coding	X	peroxiredoxin 4	45.9693	1.41661	0.47265	2.99326	0.00276016	0.026437
ENSG00000150995	ITPR1	protein_coding	3	inositol 1,4,5-trisphosphate receptor type 1	277.591	-0.917909	0.306636	-2.99326	0.00276014	0.026437
ENSG00000152242	C18orf25	protein_coding	18	chromosome 18 open reading frame 25	67.013	-1.37448	0.458659	-2.99339	0.002759	0.026437
ENSG00000205544	TMEM256	protein_coding	17	transmembrane protein 256	286.734	0.827256	0.276279	2.99416	0.002752	0.026437
ENSG00000210135	MT-TN	Mt_tRNA	MT	mitochondrially encoded tRNA-Asn (AAU/C)	3219.23	-1.39665	0.466628	-2.99428	0.00275095	0.026437
ENSG00000102904	TSNAXIP1	protein_coding	16	translin associated factor X interacting protein 1	174.679	-1.31005	0.437747	-2.99289	0.00276347	0.0264394
ENSG00000100299	ARSA	protein_coding	22	arylsulfatase A	546.638	1.05206	0.35165	2.99176	0.00277372	0.0265082
ENSG00000103769	RAB11A	protein_coding	15	RAB11A, member RAS oncogene family	17810.3	-0.795907	0.266139	-2.99058	0.00278449	0.0265817
ENSG00000102763	VWA8	protein_coding	13	von Willebrand factor A domain containing 8	617.347	-1.38421	0.463208	-2.98949	0.00279445	0.026623
ENSG00000185475	TMEM179B	protein_coding	11	transmembrane protein 179B	65.2616	1.11647	0.3733	2.98943	0.00279497	0.026623
ENSG00000049769	PPP1R3F	protein_coding	X	protein phosphatase 1 regulatory subunit 3F	96.8944	1.10386	0.369156	2.98871	0.00280155	0.026643
ENSG00000154721	JAM2	protein_coding	21	junctional adhesion molecule 2	28.852	-1.75298	0.588287	-2.98853	0.00280323	0.026643
ENSG00000109787	KLF3	protein_coding	4	Kruppel like factor 3	2457.5	-0.892095	0.298582	-2.98783	0.00280967	0.0266749
ENSG00000177628	GBA	protein_coding	1	glucosylceramidase beta	73.0615	1.11222	0.372078	2.98735	0.00281411	0.0266878
ENSG00000125991	ERGIC3	protein_coding	20	ERGIC and golgi 3	287.232	1.16603	0.390698	2.98386	0.00284639	0.0269348
ENSG00000171150	SOCS5	protein_coding	2	suppressor of cytokine signaling 5	121.43	-1.20723	0.404629	-2.98401	0.00284496	0.0269348
ENSG00000112406	HECA	protein_coding	6	hdc homolog, cell cycle regulator	786.232	-0.77516	0.259921	-2.98232	0.00286075	0.0269927
ENSG00000142168	SOD1	protein_coding	21	superoxide dismutase 1	2775.17	0.873674	0.292951	2.98231	0.00286085	0.0269927
ENSG00000158604	TMED4	protein_coding	7	transmembrane p24 trafficking protein 4	708.485	0.916123	0.307191	2.9822	0.00286187	0.0269927
ENSG00000167123	CERCAM	protein_coding	9	cerebral endothelial cell adhesion molecule	40.1817	1.59148	0.53414	2.97894	0.00289251	0.0272519
ENSG00000163754	GYG1	protein_coding	3	glycogenin 1	216.04	0.978028	0.328401	2.97758	0.00290531	0.0273428
ENSG00000133401	PDZD2	protein_coding	5	PDZ domain containing 2	108.097	-1.09437	0.367567	-2.97699	0.00291095	0.0273661
ENSG00000144134	RABL2A	protein_coding	2	RAB, member of RAS oncogene family like 2A	192.158	-1.83749	0.631544	-2.97613	0.00291913	0.0274132
ENSG00000125952	MAX	protein_coding	14	MYC associated factor X	51956	-0.931367	0.313015	-2.9755	0.0029251	0.0274395
ENSG00000120158	RCL1	protein_coding	9	RNA terminal phosphate cyclase like 1	91.7546	1.42413	0.478728	2.97472	0.00293259	0.0274799
ENSG00000084754	HADHA	protein_coding	2	hydroxyacyl-CoA dehydrogenase trifunctional multienzyme complex subunit alpha	576.945	1.01782	0.342259	2.97363	0.00294298	0.0275474
ENSG00000102024	PLS3	protein_coding	X	plastin 3	104.596	-1.27852	0.430411	-2.97034	0.00297466	0.0278071
ENSG00000112695	COX7A2	protein_coding	6	cytochrome c oxidase subunit 7A2	671.286	0.805245	0.271104	2.97009	0.00297715	0.0278071
ENSG00000181744	DIPK2A	protein_coding	3	divergent protein kinase domain 2A	158.487	-1.11874	0.376933	-2.96908	0.00298688	0.0278408
ENSG00000205133	TRIQK	protein_coding	8	triple QxxK/R motif containing	391.203	-0.886778	0.298663	-2.96905	0.00298719	0.0278408
ENSG00000005175	RPAP3	protein_coding	12	RNA polymerase II associated protein 3	270.671	-0.978122	0.32956	-2.96767	0.00300071	0.0278936
ENSG00000099968	BCL2L13	protein_coding	22	BCL2 like 13	165.088	1.12588	0.379293	2.96748	0.00300254	0.0278936
ENSG00000168268	NT5DC2	protein_coding	3	5'-nucleotidase domain containing 2	120.594	1.22075	0.411299	2.96757	0.0030016	0.0278936
ENSG00000090565	RAB11FIP3	protein_coding	16	RAB11 family interacting protein 3	1027.48	-0.846159	0.285267	-2.96624	0.00301462	0.0279758
ENSG00000136522	MRPL47	protein_coding	3	mitochondrial ribosomal protein L47	57.6641	1.42356	0.479151	2.96562	0.00302072	0.0280023
ENSG00000240207	AC080013.1	lncRNA	3	novel transcript, antisense to RARRES1	304.688	-1.1713	0.395105	-2.9647	0.00302975	0.028056
ENSG00000101337	TM9SF4	protein_coding	20	transmembrane 9 superfamily member 4	262.78	0.953833	0.321783	2.96399	0.0030368	0.0280912
ENSG00000137414	FAM8A1	protein_coding	6	family with sequence similarity 8 member A1	179.57	-1.15228	0.388952	-2.96205	0.00305594	0.0282204
ENSG00000188130	MAPK12	protein_coding	22	mitogen-activated protein kinase 12	33.956	1.81307	0.619138	2.96192	0.00305729	0.0282204
ENSG00000287825	AL035587.2	lncRNA	6	novel transcript, antisense to CNPY3	236.267	-0.908245	0.306711	-2.9614	0.0030624	0.0282374
ENSG00000223482	NUTM2A-AS1	lncRNA	10	NUTM2A antisense RNA 1	3210.36	-0.988046	0.333741	-2.96057	0.00307068	0.0282836
ENSG00000011523	CEP68	protein_coding	2	centrosomal protein 68	294.395	-0.963084	0.325375	-2.95973	0.00307906	0.0283006
ENSG00000082701	GSK3B	protein_coding	3	glycogen synthase kinase 3 beta	952.648	-0.641605	0.216776	-2.95978	0.00307855	0.0283006
ENSG00000255302	EID1	protein_coding	15	EP300 interacting inhibitor of differentiation 1	1664.39	-0.956771	0.32343	-2.95823	0.00309415	0.028409
ENSG00000169554	ZEB2	protein_coding	2	zinc finger E-box binding homeobox 2	6966.47	-0.887617	0.300382	-2.95498	0.00312685	0.0286788
ENSG00000188536	HBA2	protein_coding	16	hemoglobin subunit alpha 2	83272.5	1.76786	0.604705	2.95131	0.00316425	0.0289911
ENSG00000167693	NXN	protein_coding	17	nucleoredoxin	165.847	1.28336	0.434943	2.95063	0.00317129	0.0290248
ENSG00000164068	RNF123	protein_coding	3	ring finger protein 123	99.6673	1.09224	0.370134	2.9499	0.00317877	0.0290626
ENSG00000198160	MIER1	protein_coding	1	MIER1 transcriptional regulator	327.338	-0.739923	0.250881	-2.94912	0.00318678	0.029105
ENSG00000113580	NR3C1	protein_coding	5	nuclear receptor subfamily 3 group C member 1	120.859	-1.08867	0.369301	-2.94665	0.00321239	0.0292155
ENSG00000125977	EIF2S2	protein_coding	20	eukaryotic translation initiation factor 2 subunit beta	418.437	0.818113	0.277599	2.94682	0.00321055	0.0292155
ENSG00000137871	ZNF280D	protein_coding	15	zinc finger protein 280D	45.1444	1.66499	0.565578	2.94762	0.00320235	0.0292155
ENSG00000186625	KATNA1	protein_coding	6	katanin catalytic subunit A1	74.4168	1.19216	0.40419	2.9471	0.00320773	0.0292155
ENSG00000125652	ALKBH7	protein_coding	19	alkB homolog 7	106.909	1.03358	0.350869	2.94405	0.00323951	0.0293742
ENSG00000142409	ZNF787	protein_coding	19	zinc finger protein 787	71.3917	1.17708	0.399401	2.944	0.00324002	0.0293742
ENSG00000168734	PKIG	protein_coding	20	cAMP-dependent protein kinase inhibitor gamma	2898.45	0.813892	0.276458	2.944	0.00324003	0.0293742
ENSG00000172638	EFEMP2	protein_coding	11	EGF containing fibulin extracellular matrix protein 2	123.291	1.21299	0.412057	2.94363	0.0032439	0.0293785
ENSG00000212907	MT-ND4L	protein_coding	MT	mitochondrially encoded NADH:ubiquinone oxidoreductase core subunit 4L	259374	-1.01521	0.345094	-2.94192	0.00326183	0.02951
ENSG00000160446	ZDHHC12	protein_coding	9	zinc finger DHHC-type containing 12	280.119	0.997765	0.339203	2.94144	0.00326691	0.029525
ENSG00000053770	AP5M1	protein_coding	14	adaptor related protein complex 5 subunit mu 1	119.562	-1.12855	0.383713	-2.93988	0.00328337	0.0296243
ENSG00000105576	TNPO2	protein_coding	19	transportin 2	652.087	0.977696	0.33258	2.93975	0.00328473	0.0296243
ENSG00000204569	PPP1R10	protein_coding	6	protein phosphatase 1 regulatory subunit 10	138.754	-0.953754	0.324472	-2.93857	0.00329735	0.0297071
ENSG00000066027	PPP2R5A	protein_coding	1	protein phosphatase 2 regulatory subunit B'alpha	1901.3	-0.733937	0.249897	-2.93696	0.00331452	0.0297996
ENSG00000175161	CADM2	protein_coding	3	cell adhesion molecule 2	263.687	-1.03041	0.350808	-2.93725	0.00331137	0.0297996
ENSG00000050130	JKAMP	protein_coding	14	JNK1/MAPK8 associated membrane protein	374.689	-1.02519	0.349135	-2.93641	0.00332039	0.0298215
ENSG00000234745	HLA-B	protein_coding	6	major histocompatibility complex, class I, B	92042.6	0.763165	0.260004	2.9352	0.00333329	0.0299029
ENSG00000243701	DUBR	lncRNA	3	DPPA2 upstream binding RNA	371.109	-1.06524	0.363006	-2.93492	0.00333637	0.0299029
ENSG00000133069	TMCC2	protein_coding	1	transmembrane and coiled-coil domain family 2	2466.53	-1.01848	0.347238	-2.93316	0.00335534	0.0300417
ENSG00000116574	RHOU	protein_coding	1	ras homolog family member U	223.868	-1.07499	0.366619	-2.93256	0.00336178	0.0300603
ENSG00000228451	SDAD1P1	transcribed_processed_pseudogene	8	SDA1 domain containing 1 pseudogene 1	86.1864	-1.17157	0.399396	-2.93226	0.00336507	0.0300603
ENSG00000247345	AC092343.1	lncRNA	5	novel transcript	167.011	-1.62046	0.553716	-2.932	0.00336784	0.0300603
ENSG00000148341	SH3GLB2	protein_coding	9	SH3 domain containing GRB2 like, endophilin B2	295.416	0.960693	0.327877	2.92976	0.00339221	0.0302466
ENSG00000144591	GMPPA	protein_coding	2	GDP-mannose pyrophosphorylase A	80.4883	1.16218	0.396492	2.9283	0.00340826	0.0303585
ENSG00000089248	ERP29	protein_coding	12	endoplasmic reticulum protein 29	918.099	0.738681	0.25238	2.92676	0.00342514	0.0304461
ENSG00000204977	TRIM13	protein_coding	13	tripartite motif containing 13	688.707	0.813936	0.278076	2.92704	0.00342204	0.0304461
ENSG00000074370	ATP2A3	protein_coding	17	ATPase sarcoplasmic/endoplasmic reticulum Ca2+ transporting 3	35163.9	1.01795	0.347962	2.92553	0.00343873	0.0305355
ENSG00000156011	PSD3	protein_coding	8	pleckstrin and Sec7 domain containing 3	378.7	-1.1181	0.382546	-2.92289	0.00346804	0.0307642
ENSG00000107521	HPS1	protein_coding	10	HPS1 biogenesis of lysosomal organelles complex 3 subunit 1	1214.22	0.705608	0.241566	2.92095	0.00348964	0.0309241
ENSG00000178184	PARD6G	protein_coding	18	par-6 family cell polarity regulator gamma	121.974	-1.69227	0.582228	-2.9202	0.00349805	0.0309352
ENSG00000223553	SMPD4P1	transcribed_unprocessed_pseudogene	22	sphingomyelin phosphodiesterase 4 pseudogene 1	2472.89	-1.44154	0.49397	-2.92027	0.00349726	0.0309352
ENSG00000153815	CMIP	protein_coding	16	c-Maf inducing protein	10519.4	-0.765037	0.262018	-2.9198	0.00350259	0.0309437
ENSG00000119280	C1orf198	protein_coding	1	chromosome 1 open reading frame 198	2828.73	-0.883329	0.302674	-2.91846	0.00351763	0.0310449
ENSG00000140941	MAP1LC3B	protein_coding	16	microtubule associated protein 1 light chain 3 beta	17757.6	-0.771345	0.264366	-2.91773	0.00352588	0.031086
ENSG00000156931	VPS8	protein_coding	3	VPS8 subunit of CORVET complex	1435.78	0.997407	0.341898	2.91729	0.00353085	0.031098
ENSG00000119421	NDUFA8	protein_coding	9	NADH:ubiquinone oxidoreductase subunit A8	139.31	1.08903	0.373533	2.91424	0.00356551	0.0313714
ENSG00000105671	DDX49	protein_coding	19	DEAD-box helicase 49	87.5438	1.20416	0.413045	2.91269	0.00358325	0.0314934
ENSG00000165821	SALL2	protein_coding	14	spalt like transcription factor 2	42.1946	1.31234	0.450257	2.9124	0.00358666	0.0314934
ENSG00000166199	ALKBH3	protein_coding	11	alkB homolog 3, alpha-ketoglutaratedependent dioxygenase	98.9869	1.38229	0.474551	2.91204	0.00359075	0.0314973
ENSG00000169896	ITGAM	protein_coding	16	integrin subunit alpha M	670.394	-1.33423	0.458402	-2.91132	0.00359909	0.0315385
ENSG00000175061	SNHG29	lncRNA	17	small nucleolar RNA host gene 29	625.573	1.11714	0.383792	2.9106	0.00360734	0.0315788
ENSG00000166226	CCT2	protein_coding	12	chaperonin containing TCP1 subunit 2	274.641	0.958798	0.329521	2.90921	0.00362341	0.0316875
ENSG00000170525	PFKFB3	protein_coding	10	6-phosphofructo-2-kinase/fructose-2,6-biphosphatase 3	259.928	-1.09722	0.377402	-2.90711	0.00364781	0.0318686
ENSG00000111674	ENO2	protein_coding	12	enolase 2	4768.83	1.03568	0.356466	2.90546	0.00366716	0.0320053
ENSG00000099804	CDC34	protein_coding	19	cell division cycle 34	634.825	1.10375	0.380052	2.90418	0.00368213	0.0321035
ENSG00000173960	UBXN2A	protein_coding	2	UBX domain protein 2A	890.469	-0.915718	0.315397	-2.90339	0.00369146	0.0321525
ENSG00000117385	P3H1	protein_coding	1	prolyl 3-hydroxylase 1	101.866	1.01631	0.35004	2.90244	0.00370268	0.0321854
ENSG00000247400	DNAJC3-DT	lncRNA	13	DNAJC3 divergent transcript	44.0022	-1.6841	0.582202	-2.90254	0.00370155	0.0321854
ENSG00000136877	FPGS	protein_coding	9	folylpolyglutamate synthase	147.208	1.02394	0.353158	2.89801	0.0037554	0.0326109
ENSG00000134291	TMEM106C	protein_coding	12	transmembrane protein 106C	2945.12	-0.842006	0.290723	-2.89626	0.00377645	0.0327608
ENSG00000165119	HNRNPK	protein_coding	9	heterogeneous nuclear ribonucleoprotein K	12882.2	-0.819127	0.282886	-2.89562	0.00378409	0.0327613
ENSG00000198888	MT-ND1	protein_coding	MT	mitochondrially encoded NADH:ubiquinone oxidoreductase core subunit 1	2.64406e+06	-0.993182	0.342976	-2.89584	0.00378142	0.0327613
ENSG00000197563	PIGN	protein_coding	18	phosphatidylinositol glycan anchor biosynthesis class N	49.1346	1.30584	0.450545	2.89497	0.00379189	0.0327961
ENSG00000100280	AP1B1	protein_coding	22	adaptor related protein complex 1 subunit beta 1	2725.5	1.1578	0.40012	2.89383	0.00380576	0.0328503
ENSG00000111669	TPI1	protein_coding	12	triosephosphate isomerase 1	5759.91	0.674231	0.232985	2.89387	0.00380527	0.0328503
ENSG00000111775	COX6A1	protein_coding	12	cytochrome c oxidase subunit 6A1	1908.12	0.830474	0.287372	2.88987	0.00385402	0.0332338
ENSG00000041880	PARP3	protein_coding	3	poly(ADP-ribose) polymerase family member 3	49.9217	1.35802	0.469686	2.88796	0.0038775	0.0333034
ENSG00000125651	GTF2F1	protein_coding	19	general transcription factor IIF subunit 1	320.405	0.930166	0.321992	2.88836	0.00387251	0.0333034
ENSG00000133059	DSTYK	protein_coding	1	dual serine/threonine and tyrosine protein kinase	73.6603	-1.30558	0.451587	-2.88818	0.0038748	0.0333034
ENSG00000259483	AL355073.1	lncRNA	14	novel transcript	1175.5	-0.998225	0.345592	-2.88849	0.00387101	0.0333034
ENSG00000260661	AC116903.2	lncRNA	15	novel transcript, antisense to SLCO3A1	572.313	-1.75866	0.646765	-2.88584	0.00390374	0.0334955
ENSG00000237181	AC147651.4	lncRNA	7	novel transcript	1257.15	1.02255	0.354382	2.88541	0.00390908	0.0335081
ENSG00000124406	ATP8A1	protein_coding	4	ATPase phospholipid transporting 8A1	305.343	-0.857312	0.297176	-2.88487	0.00391572	0.0335317
ENSG00000174738	NR1D2	protein_coding	3	nuclear receptor subfamily 1 group D member 2	165.464	-1.04991	0.364069	-2.88372	0.00393004	0.0336211
ENSG00000106290	TAF6	protein_coding	7	TATA-box binding protein associated factor 6	210.917	0.920747	0.319439	2.88178	0.00395439	0.0337706
ENSG00000162368	CMPK1	protein_coding	1	cytidine/uridine monophosphate kinase 1	16206.2	-0.803497	0.278829	-2.8817	0.00395533	0.0337706
ENSG00000185115	NSMCE3	protein_coding	15	NSE3 homolog, SMC5-SMC6 complex component	470.127	-1.01172	0.351397	-2.87913	0.00398769	0.0340133
ENSG00000256053	COA8	protein_coding	14	cytochrome c oxidase assembly factor 8	108.525	1.11016	0.385697	2.87685	0.0040167	0.0342271
ENSG00000164823	OSGIN2	protein_coding	8	oxidative stress induced growth inhibitor family member 2	90.4043	-0.887279	0.308399	-2.87634	0.00402322	0.0342488
ENSG00000101782	RIOK3	protein_coding	18	RIO kinase 3	5732.37	-0.726856	0.252939	-2.87365	0.00405764	0.0344781
ENSG00000198715	GLMP	protein_coding	1	glycosylated lysosomal membrane protein	46.0793	1.41684	0.492072	2.87361	0.00405812	0.0344781
ENSG00000105393	BABAM1	protein_coding	19	BRISC and BRCA1 A complex member 1	469.453	0.914593	0.318563	2.87075	0.00409494	0.0347226
ENSG00000183813	CCR4	protein_coding	3	C-C motif chemokine receptor 4	215.782	-0.960835	0.33466	-2.87095	0.00409239	0.0347226
ENSG00000183520	UTP11	protein_coding	1	UTP11 small subunit processome component	47.6078	1.32563	0.461346	2.8698	0.00410729	0.0347933
ENSG00000210107	MT-TQ	Mt_tRNA	MT	mitochondrially encoded tRNA-Gln (CAA/G)	10131.1	-1.16272	0.405272	-2.86925	0.00411445	0.0348198
ENSG00000228649	SNHG26	lncRNA	7	small nucleolar RNA host gene 26	109.557	-1.17039	0.408448	-2.86605	0.00415625	0.0351392
ENSG00000145022	TCTA	protein_coding	3	T cell leukemia translocation altered	2740.87	0.820501	0.286332	2.86556	0.00416275	0.0351598
ENSG00000110880	CORO1C	protein_coding	12	coronin 1C	5127.75	-0.694141	0.242436	-2.8632	0.00419381	0.0353531
ENSG00000164733	CTSB	protein_coding	8	cathepsin B	760.936	1.13424	0.39614	2.86346	0.00419035	0.0353531
ENSG00000231503	PTMAP4	processed_pseudogene	12	prothymosin alpha pseudogene 4	83.9852	-1.08644	0.37948	-2.86249	0.00420324	0.0353981
ENSG00000148700	ADD3	protein_coding	10	adducin 3	2316.51	-0.791221	0.276653	-2.85998	0.00423668	0.0355864
ENSG00000179456	ZBTB18	protein_coding	1	zinc finger and BTB domain containing 18	54.5427	-1.44181	0.503508	-2.8604	0.00423107	0.0355864
ENSG00000196526	AFAP1	protein_coding	4	actin filament associated protein 1	1915.35	-1.08759	0.380312	-2.85988	0.00423795	0.0355864
ENSG00000185122	HSF1	protein_coding	8	heat shock transcription factor 1	166.83	1.02695	0.359031	2.85923	0.00424666	0.035625
ENSG00000255007	LINC02489	lncRNA	11	long intergenic non-protein coding RNA 2489	73.5165	1.61589	0.566632	2.85802	0.00426295	0.035727
ENSG00000151414	NEK7	protein_coding	1	NIMA related kinase 7	529.142	-0.907186	0.317479	-2.85744	0.00427076	0.0357449
ENSG00000162980	ARL5A	protein_coding	2	ADP ribosylation factor like GTPase 5A	131.115	-1.04291	0.364898	-2.85725	0.00427335	0.0357449
ENSG00000114650	SCAP	protein_coding	3	SREBF chaperone	49.2253	1.12632	0.393992	2.85561	0.00429543	0.0358948
ENSG00000155363	MOV10	protein_coding	1	Mov10 RISC complex RNA helicase	69.4643	1.06928	0.374354	2.85391	0.0043185	0.0360528
ENSG00000171311	EXOSC1	protein_coding	10	exosome component 1	58.708	1.52865	0.535229	2.85308	0.0043297	0.0361115
ENSG00000270276	HIST2H4B	protein_coding	1	histone cluster 2 H4 family member b	46.6384	-1.1202	0.39293	-2.84995	0.00437267	0.0364347
ENSG00000269929	AL158152.1	lncRNA	9	novel transcript	182.425	-1.21348	0.425876	-2.8492	0.00438293	0.036485
ENSG00000102096	PIM2	protein_coding	X	Pim-2 proto-oncogene, serine/threonine kinase	76.0515	1.4973	0.525327	2.84874	0.00438934	0.0365033
ENSG00000122223	CD244	protein_coding	1	CD244 molecule	176.743	-1.08635	0.381563	-2.84657	0.00441925	0.0366982
ENSG00000130177	CDC16	protein_coding	13	cell division cycle 16	1508.48	-0.648744	0.227918	-2.84643	0.00442127	0.0366982
ENSG00000196547	MAN2A2	protein_coding	15	mannosidase alpha class 2A member 2	6406.43	0.858358	0.30191	2.84311	0.00446759	0.0370471
ENSG00000196353	CPNE4	protein_coding	3	copine 4	33.4574	-1.74889	0.622364	-2.84191	0.00448447	0.0371458
ENSG00000210191	MT-TL2	Mt_tRNA	MT	mitochondrially encoded tRNA-Leu (CUN) 2	3648.91	-1.21962	0.429264	-2.84165	0.00448807	0.0371458
ENSG00000109107	ALDOC	protein_coding	17	aldolase, fructose-bisphosphate C	134.465	1.12847	0.397132	2.8406	0.00450293	0.0371976
ENSG00000162819	BROX	protein_coding	1	BRO1 domain and CAAX motif containing	953.558	-0.905603	0.318799	-2.84079	0.00450014	0.0371976
ENSG00000113273	ARSB	protein_coding	5	arylsulfatase B	46.1389	1.36956	0.481988	2.83922	0.00452235	0.0373223
ENSG00000071051	NCK2	protein_coding	2	NCK adaptor protein 2	13996.2	-0.749123	0.264394	-2.83337	0.00460603	0.0379035
ENSG00000107902	LHPP	protein_coding	10	phospholysine phosphohistidine inorganic pyrophosphate phosphatase	58.142	1.47677	0.520561	2.83246	0.00461907	0.0379035
ENSG00000161091	MFSD12	protein_coding	19	major facilitator superfamily domain containing 12	47.5185	1.09241	0.385041	2.83391	0.00459822	0.0379035
ENSG00000187513	GJA4	protein_coding	1	gap junction protein alpha 4	72.7618	1.18687	0.418725	2.83253	0.00461815	0.0379035
ENSG00000198786	MT-ND5	protein_coding	MT	mitochondrially encoded NADH:ubiquinone oxidoreductase core subunit 5	855807	-0.98159	0.346458	-2.83328	0.00460731	0.0379035
ENSG00000204217	BMPR2	protein_coding	2	bone morphogenetic protein receptor type 2	101.5	-0.943517	0.333012	-2.83272	0.00461544	0.0379035
ENSG00000005206	SPPL2B	protein_coding	19	signal peptide peptidase like 2B	46.3768	1.13353	0.39983	2.83203	0.00462535	0.0379127
ENSG00000135446	CDK4	protein_coding	12	cyclin dependent kinase 4	95.9592	1.14063	0.402554	2.83131	0.00463572	0.0379127
ENSG00000148218	ALAD	protein_coding	9	aminolevulinate dehydratase	191.248	0.938829	0.331582	2.83118	0.00463772	0.0379127
ENSG00000285774	AL133444.1	lncRNA	14	novel transcript	2063.26	-1.27832	0.45162	-2.83122	0.00463712	0.0379127
ENSG00000123739	PLA2G12A	protein_coding	4	phospholipase A2 group XIIA	6374.53	-0.773319	0.273274	-2.82985	0.00465704	0.0380347
ENSG00000083312	TNPO1	protein_coding	5	transportin 1	861.319	-0.904372	0.319797	-2.82798	0.0046842	0.0381716
ENSG00000137818	RPLP1	protein_coding	15	ribosomal protein lateral stalk subunit P1	5884.43	1.0024	0.354486	2.82779	0.00468704	0.0381716
ENSG00000177666	PNPLA2	protein_coding	11	patatin like phospholipase domain containing 2	360.7	0.834369	0.294971	2.82838	0.00467845	0.0381716
ENSG00000168310	IRF2	protein_coding	4	interferon regulatory factor 2	311.844	-1.00092	0.354048	-2.82675	0.00470225	0.0382594
ENSG00000164924	YWHAZ	protein_coding	8	tyrosine 3-monooxygenase/tryptophan 5-monooxygenase activation protein zeta	33401.5	-0.66377	0.234986	-2.82472	0.00473214	0.0384303
ENSG00000180284	AL049610.1	processed_pseudogene	X	novel pseudogene	41.6849	-1.66514	0.592418	-2.82475	0.0047318	0.0384303
ENSG00000120159	CAAP1	protein_coding	9	caspase activity and apoptosis inhibitor 1	253.962	-1.22791	0.434794	-2.82404	0.00474223	0.0384401
ENSG00000184226	PCDH9	protein_coding	13	protocadherin 9	59.5925	-1.33053	0.470734	-2.82427	0.00473883	0.0384401
ENSG00000113657	DPYSL3	protein_coding	5	dihydropyrimidinase like 3	37.0848	-1.59774	0.566458	-2.82325	0.0047539	0.0384824
ENSG00000210156	MT-TK	Mt_tRNA	MT	mitochondrially encoded tRNA-Lys (AAA/G)	3186.24	-1.25489	0.444607	-2.82309	0.00475635	0.0384824
ENSG00000168461	RAB31	protein_coding	18	RAB31, member RAS oncogene family	21433.6	-1.02556	0.363366	-2.82248	0.00476537	0.0384834
ENSG00000244398	AC116533.1	processed_pseudogene	11	ribosomal protein L36a (RPL36A) pseudogene	61.8968	1.24276	0.440138	2.82278	0.00476094	0.0384834
ENSG00000067900	ROCK1	protein_coding	18	Rho associated coiled-coil containing protein kinase 1	445.374	-0.865483	0.306736	-2.82145	0.00478065	0.0385348
ENSG00000198763	MT-ND2	protein_coding	MT	mitochondrially encoded NADH:ubiquinone oxidoreductase core subunit 2	2.0849e+06	-0.978705	0.346868	-2.82161	0.00477829	0.0385348
ENSG00000166128	RAB8B	protein_coding	15	RAB8B, member RAS oncogene family	341.677	-0.802603	0.284778	-2.81825	0.00482864	0.0388854
ENSG00000273759	AL117379.1	lncRNA	20	novel transcript	83.3122	-1.07319	0.381069	-2.81653	0.00485462	0.0390582
ENSG00000198840	MT-ND3	protein_coding	MT	mitochondrially encoded NADH:ubiquinone oxidoreductase core subunit 3	512463	-0.905614	0.321607	-2.81593	0.00486358	0.0390939
ENSG00000079308	TNS1	protein_coding	2	tensin 1	3416.43	-1.26218	0.448543	-2.81462	0.00488356	0.0392181
ENSG00000141349	G6PC3	protein_coding	17	glucose-6-phosphatase catalytic subunit 3	217.201	1.09098	0.387659	2.81402	0.00489255	0.0392539
ENSG00000223855	AC147651.1	lncRNA	7	novel transcript	9731.54	-0.814652	0.289758	-2.81151	0.00493094	0.0395252
ENSG00000198168	SVIP	protein_coding	11	small VCP interacting protein	6274.17	-0.785972	0.279745	-2.80962	0.00496006	0.0397218
ENSG00000165782	PIP4P1	protein_coding	14	phosphatidylinositol-4,5-bisphosphate 4-phosphatase 1	210.348	-0.922715	0.328515	-2.80874	0.00497355	0.039793
ENSG00000101079	NDRG3	protein_coding	20	NDRG family member 3	794.682	0.984619	0.350641	2.80807	0.00498394	0.0398393
ENSG00000107863	ARHGAP21	protein_coding	10	Rho GTPase activating protein 21	7827.24	-0.91437	0.325704	-2.8074	0.00499427	0.0398849
ENSG00000138772	ANXA3	protein_coding	4	annexin A3	845.011	1.14057	0.406529	2.80571	0.00502063	0.0400585
ENSG00000257252	AC124947.1	lncRNA	12	novel transcript, antisense to NUDT4	46.3018	1.60705	0.574212	2.80523	0.00502803	0.0400806
ENSG00000104894	CD37	protein_coding	19	CD37 molecule	568.047	0.990605	0.353215	2.80429	0.00504281	0.0401245
ENSG00000272345	AL031775.1	lncRNA	6	novel transcript, antisense to ACOT13	67.7168	-1.18565	0.423092	-2.80445	0.00504028	0.0401245
ENSG00000112242	E2F3	protein_coding	6	E2F transcription factor 3	460.908	-0.879215	0.3139	-2.80083	0.00509707	0.0405189
ENSG00000106400	ZNHIT1	protein_coding	7	zinc finger HIT-type containing 1	259.282	0.802704	0.28663	2.80016	0.00510769	0.0405661
ENSG00000147010	SH3KBP1	protein_coding	X	SH3 domain containing kinase binding protein 1	771.683	0.761475	0.272281	2.79661	0.00516423	0.0409775
ENSG00000106330	MOSPD3	protein_coding	7	motile sperm domain containing 3	74.8559	1.16321	0.415849	2.79594	0.00517483	0.0410107
ENSG00000168517	HEXIM2	protein_coding	17	HEXIM P-TEFb complex subunit 2	1741.66	-1.18321	0.423275	-2.79575	0.0051779	0.0410107
ENSG00000101846	STS	protein_coding	X	steroid sulfatase	75.3482	1.22829	0.43941	2.79541	0.0051834	0.0410167
ENSG00000151746	BICD1	protein_coding	12	BICD cargo adaptor 1	190.418	-1.02474	0.367019	-2.79223	0.00523457	0.0413821
ENSG00000168675	LDLRAD4	protein_coding	18	low density lipoprotein receptor class A domain containing 4	169.8	0.846156	0.303036	2.79195	0.00523915	0.0413821
ENSG00000047346	FAM214A	protein_coding	15	family with sequence similarity 214 member A	214.599	-1.17465	0.420658	-2.7916	0.00524485	0.0413893
ENSG00000110955	ATP5F1B	protein_coding	12	ATP synthase F1 subunit beta	1396.7	0.77838	0.278938	2.79043	0.00526383	0.0415013
ENSG00000178752	ERFE	protein_coding	2	erythroferrone	62.4084	1.63721	0.589031	2.78919	0.00528402	0.0416225
ENSG00000254473	AL354920.1	lncRNA	9	novel transcript, antisense to UBQLN1	61.747	1.45447	0.521258	2.78852	0.00529494	0.0416706
ENSG00000010626	LRRC23	protein_coding	12	leucine rich repeat containing 23	121.893	1.24346	0.446012	2.7873	0.00531497	0.0417849
ENSG00000139053	PDE6H	protein_coding	12	phosphodiesterase 6H	73.4612	-1.35197	0.484961	-2.78704	0.00531914	0.0417849
ENSG00000224597	SVIL-AS1	transcribed_unprocessed_pseudogene	10	SVIL antisense RNA 1	181.296	0.985337	0.353571	2.78671	0.00532462	0.0417901
ENSG00000103260	METRN	protein_coding	16	meteorin, glial cell differentiation regulator	55.5818	1.48471	0.533115	2.78426	0.00536496	0.0420685
ENSG00000210112	MT-TM	Mt_tRNA	MT	mitochondrially encoded tRNA-Met (AUA/G)	64908.7	-1.13706	0.408502	-2.78375	0.00537352	0.0420974
ENSG00000173020	GRK2	protein_coding	11	G protein-coupled receptor kinase 2	1113.97	0.852374	0.306219	2.78342	0.00537884	0.042101
ENSG00000187051	RPS19BP1	protein_coding	22	ribosomal protein S19 binding protein 1	2311.71	0.812355	0.292077	2.78129	0.00541432	0.0423083
ENSG00000197226	TBC1D9B	protein_coding	5	TBC1 domain family member 9B	2402.63	0.792949	0.285106	2.78124	0.00541511	0.0423083
ENSG00000134996	OSTF1	protein_coding	9	osteoclast stimulating factor 1	1825.32	-0.715467	0.257382	-2.77978	0.00543955	0.0423614
ENSG00000213015	ZNF580	protein_coding	19	zinc finger protein 580	271.868	0.849484	0.305594	2.77966	0.0054415	0.0423614
ENSG00000237990	CNTN4-AS1	lncRNA	3	CNTN4 antisense RNA 1	144.305	-1.72552	0.636725	-2.78005	0.00543498	0.0423614
ENSG00000239445	ST3GAL6-AS1	lncRNA	3	ST3GAL6 antisense RNA 1	504.959	-1.10645	0.398077	-2.77967	0.0054415	0.0423614
ENSG00000215302	AC127502.1	transcribed_unprocessed_pseudogene	15	WAS protein homolog associated with actin, golgi membranes and microtubules (WHAMM) pseudogene	458.669	-1.06285	0.382593	-2.77809	0.00546794	0.042529
ENSG00000124733	MEA1	protein_coding	6	male-enhanced antigen 1	4142.92	0.615209	0.221662	2.77543	0.00551286	0.0428398
ENSG00000141560	FN3KRP	protein_coding	17	fructosamine 3 kinase related protein	80.1887	1.20854	0.435103	2.77468	0.00552566	0.0429008
ENSG00000172732	MUS81	protein_coding	11	MUS81 structure-specific endonuclease subunit	60.2842	0.974209	0.350941	2.77427	0.00553259	0.042916
ENSG00000152484	USP12	protein_coding	13	ubiquitin specific peptidase 12	1882.91	-0.780213	0.281286	-2.77376	0.00554132	0.0429452
ENSG00000134602	STK26	protein_coding	X	serine/threonine kinase 26	876.006	-1.13779	0.410363	-2.77281	0.00555746	0.0430317
ENSG00000115073	ACTR1B	protein_coding	2	actin related protein 1B	249.922	0.780411	0.281575	2.77128	0.00558361	0.0431956
ENSG00000180190	TDRP	protein_coding	8	testis development related protein	2231.33	-0.832742	0.300588	-2.77039	0.00559891	0.0432595
ENSG00000210100	MT-TI	Mt_tRNA	MT	mitochondrially encoded tRNA-Ile (AUU/C)	41048.6	-1.13511	0.409793	-2.77022	0.00560188	0.0432595
ENSG00000204525	HLA-C	protein_coding	6	major histocompatibility complex, class I, C	68455.2	0.797695	0.288023	2.76957	0.00561308	0.0433073
ENSG00000253522	MIR3142HG	lncRNA	5	MIR3142 host gene	261.443	-1.07948	0.389884	-2.76852	0.00563118	0.0434083
ENSG00000122565	CBX3	protein_coding	7	chromobox 3	1576.52	-0.876399	0.316742	-2.76688	0.00565955	0.0435881
ENSG00000168994	PXDC1	protein_coding	6	PX domain containing 1	311.483	-1.17244	0.424031	-2.76538	0.00568563	0.04375
ENSG00000137310	TCF19	protein_coding	6	transcription factor 19	351.165	-0.902981	0.326651	-2.76442	0.00570236	0.0438397
ENSG00000141084	RANBP10	protein_coding	16	RAN binding protein 10	72.4024	1.45422	0.52645	2.764	0.00570979	0.0438579
ENSG00000232956	SNHG15	lncRNA	7	small nucleolar RNA host gene 15	60.7261	1.16228	0.420541	2.76151	0.00575354	0.0441547
ENSG00000131051	RBM39	protein_coding	20	RNA binding motif protein 39	1531.62	-0.680592	0.246578	-2.76012	0.00577794	0.0442634
ENSG00000160741	CRTC2	protein_coding	1	CREB regulated transcription coactivator 2	176.946	0.9033	0.327155	2.76028	0.00577521	0.0442634
ENSG00000131196	NFATC1	protein_coding	18	nuclear factor of activated T cells 1	957.195	-0.681813	0.247049	-2.7598	0.00578371	0.0442684
ENSG00000165169	DYNLT3	protein_coding	X	dynein light chain Tctex-type 3	577.355	-1.09588	0.397306	-2.75845	0.00580764	0.0443731
ENSG00000174640	SLCO2A1	protein_coding	3	solute carrier organic anion transporter family member 2A1	44.6004	1.45866	0.528226	2.75846	0.00580749	0.0443731
ENSG00000090924	PLEKHG2	protein_coding	19	pleckstrin homology and RhoGEF domain containing G2	58.7975	1.13572	0.411504	2.75805	0.00581464	0.0443788
ENSG00000144597	EAF1	protein_coding	3	ELL associated factor 1	218.633	-0.889005	0.322363	-2.75783	0.00581866	0.0443788
ENSG00000105520	PLPPR2	protein_coding	19	phospholipid phosphatase related 2	29.9412	1.45493	0.5269	2.75659	0.00584084	0.0445087
ENSG00000026297	RNASET2	protein_coding	6	ribonuclease T2	813.573	1.13714	0.412621	2.75609	0.00584968	0.0445368
ENSG00000085063	CD59	protein_coding	11	CD59 molecule (CD59 blood group)	155.24	1.18723	0.430988	2.75532	0.00586352	0.044603
ENSG00000122257	RBBP6	protein_coding	16	RB binding protein 6, ubiquitin ligase	5333.14	-0.899037	0.326538	-2.75328	0.00590008	0.0448417
ENSG00000279444	AC135584.1	TEC	12	TEC	87.3668	-1.11496	0.405111	-2.75133	0.0059354	0.0450705
ENSG00000218418	AL591135.1	processed_pseudogene	6	Rho GTPase activating protein 21 (ARHGAP21) pseudogene	29.4439	-1.42758	0.518743	-2.74867	0.00598369	0.0453973
ENSG00000141179	PCTP	protein_coding	17	phosphatidylcholine transfer protein	765.844	1.02413	0.372636	2.74826	0.00599125	0.0454148
ENSG00000243491	AC082651.3	lncRNA	2	novel transcript	136.165	-1.52746	0.558414	-2.74343	0.00608018	0.0460228
ENSG00000279267	AL078621.3	TEC	2	TEC	514.409	-1.57858	0.64374	-2.74332	0.0060821	0.0460228
ENSG00000143222	UFC1	protein_coding	1	ubiquitin-fold modifier conjugating enzyme 1	571.208	0.994525	0.362598	2.74254	0.00609662	0.0460923
ENSG00000140365	COMMD4	protein_coding	15	COMM domain containing 4	116.108	1.0518	0.383371	2.74211	0.00610465	0.0461127
ENSG00000147123	NDUFB11	protein_coding	X	NADH:ubiquinone oxidoreductase subunit B11	494.107	0.86765	0.316516	2.74117	0.0061221	0.0462042
ENSG00000148488	ST8SIA6	protein_coding	10	ST8 alpha-N-acetyl-neuraminide alpha-2,8-sialyltransferase 6	296.623	-1.07462	0.392107	-2.74078	0.00612941	0.0462191
ENSG00000141556	TBCD	protein_coding	17	tubulin folding cofactor D	219.046	1.02361	0.373721	2.73842	0.00617344	0.0465105
ENSG00000071967	CYBRD1	protein_coding	2	cytochrome b reductase 1	67.043	1.12271	0.410109	2.73756	0.00618961	0.0465108
ENSG00000225178	RPSAP58	processed_pseudogene	19	ribosomal protein SA pseudogene 58	38.9609	1.45494	0.531017	2.73789	0.00618354	0.0465108
ENSG00000246889	AP000487.1	lncRNA	11	novel transcript	580.142	-0.777327	0.283938	-2.73775	0.00618616	0.0465108
ENSG00000234028	EIF2AK3-DT	lncRNA	2	EIF2AK3 divergent transcript	37.2707	-1.42505	0.520456	-2.7371	0.00619828	0.0465356
ENSG00000162642	C1orf52	protein_coding	1	chromosome 1 open reading frame 52	162.689	-1.02335	0.37382	-2.73681	0.00620383	0.0465366
ENSG00000164611	PTTG1	protein_coding	5	PTTG1 regulator of sister chromatid separation, securin	78.0029	1.18785	0.43403	2.73653	0.00620918	0.0465366
ENSG00000119318	RAD23B	protein_coding	9	RAD23 homolog B, nucleotide excision repair protein	1194.36	-0.748581	0.273654	-2.73549	0.00622879	0.0466431
ENSG00000210140	MT-TC	Mt_tRNA	MT	mitochondrially encoded tRNA-Cys (UGU/C)	8302.98	-1.18557	0.433701	-2.73405	0.00625603	0.0468065
ENSG00000137502	RAB30	protein_coding	11	RAB30, member RAS oncogene family	353.777	-1.02516	0.375277	-2.7317	0.00630093	0.0471018
ENSG00000100227	POLDIP3	protein_coding	22	DNA polymerase delta interacting protein 3	307.22	0.709649	0.259866	2.7305	0.00632374	0.0472271
ENSG00000138722	MMRN1	protein_coding	4	multimerin 1	1878.68	0.811538	0.297237	2.73025	0.00632861	0.0472271
ENSG00000110011	DNAJC4	protein_coding	11	DnaJ heat shock protein family (Hsp40) member C4	3829.46	0.681229	0.249582	2.72949	0.00634322	0.0472953
ENSG00000174175	SELP	protein_coding	1	selectin P	11402.4	0.960195	0.352057	2.72744	0.00638284	0.0475497
ENSG00000177410	ZFAS1	lncRNA	20	ZNFX1 antisense RNA 1	3485.36	-0.859668	0.315246	-2.727	0.00639131	0.0475615
ENSG00000182108	DEXI	protein_coding	16	Dexi homolog	233.65	1.00505	0.368535	2.72679	0.00639543	0.0475615
ENSG00000041353	RAB27B	protein_coding	18	RAB27B, member RAS oncogene family	4127.07	-0.829045	0.30443	-2.72328	0.0064638	0.0480287
ENSG00000131653	TRAF7	protein_coding	16	TNF receptor associated factor 7	766.577	0.692781	0.254444	2.7227	0.00647509	0.0480713
ENSG00000247627	MTND4P12	processed_pseudogene	5	MT-ND4 pseudogene 12	7520.33	-0.882367	0.324147	-2.72216	0.00648561	0.0481081
ENSG00000124486	USP9X	protein_coding	X	ubiquitin specific peptidase 9 X-linked	798.95	-0.669094	0.245876	-2.72127	0.00650321	0.0481973
ENSG00000126767	ELK1	protein_coding	X	ETS transcription factor ELK1	150.425	0.914505	0.336179	2.72013	0.00652558	0.0482803
ENSG00000257599	OVCH1-AS1	lncRNA	12	OVCH1 antisense RNA 1	151.159	-1.37187	0.504637	-2.72022	0.00652382	0.0482803
ENSG00000100075	SLC25A1	protein_coding	22	solute carrier family 25 member 1	375.167	0.786826	0.289423	2.71847	0.00655844	0.048372
ENSG00000107968	MAP3K8	protein_coding	10	mitogen-activated protein kinase kinase kinase 8	316.834	-1.05379	0.387711	-2.71831	0.00656168	0.048372
ENSG00000108405	P2RX1	protein_coding	17	purinergic receptor P2X 1	5334.14	0.701683	0.258152	2.71809	0.00656593	0.048372
ENSG00000141664	ZCCHC2	protein_coding	18	zinc finger CCHC-type containing 2	229.989	-0.803969	0.295734	-2.71865	0.0065549	0.048372
ENSG00000272686	AC006333.2	lncRNA	7	novel transcript, antisense to WASL	181.528	-1.25301	0.460967	-2.7181	0.00656582	0.048372
ENSG00000113924	HGD	protein_coding	3	homogentisate 1,2-dioxygenase	6749.98	-1.00431	0.3697	-2.71665	0.00659469	0.0485012
ENSG00000172663	TMEM134	protein_coding	11	transmembrane protein 134	178.314	0.993333	0.365543	2.71671	0.00659346	0.0485012
ENSG00000107789	MINPP1	protein_coding	10	multiple inositol-polyphosphate phosphatase 1	37.0768	-1.15127	0.423525	-2.7163	0.00660155	0.0485104
ENSG00000135404	CD63	protein_coding	12	CD63 molecule	5167.86	0.7104	0.261589	2.71571	0.0066133	0.0485144
ENSG00000248323	LUCAT1	lncRNA	5	lung cancer associated transcript 1	33.7244	-1.35074	0.49825	-2.71586	0.00661036	0.0485144
ENSG00000175416	CLTB	protein_coding	5	clathrin light chain B	561.051	0.771224	0.284113	2.71436	0.0066403	0.0486711
ENSG00000156467	UQCRB	protein_coding	8	ubiquinol-cytochrome c reductase binding protein	1252.82	0.934756	0.344441	2.71381	0.00665147	0.0487117
ENSG00000197535	MYO5A	protein_coding	15	myosin VA	383.675	0.71921	0.265107	2.71281	0.00667151	0.0488172
ENSG00000100234	TIMP3	protein_coding	22	TIMP metallopeptidase inhibitor 3	163.729	1.54115	0.570212	2.7115	0.00669789	0.0489558
ENSG00000184319	RPL23AP82	transcribed_unprocessed_pseudogene	22	ribosomal protein L23a pseudogene 82	76.6972	-1.34627	0.496841	-2.71131	0.00670178	0.0489558
ENSG00000144040	SFXN5	protein_coding	2	sideroflexin 5	292.742	0.868726	0.320601	2.70955	0.00673745	0.0491056
ENSG00000144306	SCRN3	protein_coding	2	secernin 3	228.148	-1.15455	0.426054	-2.70959	0.00673656	0.0491056
ENSG00000239920	AC104389.5	protein_coding	11	novel transcript	49.9933	1.47189	0.635277	2.70946	0.00673931	0.0491056
ENSG00000145936	KCNMB1	protein_coding	5	potassium calcium-activated channel subfamily M regulatory beta subunit 1	136.23	1.02412	0.37806	2.70847	0.00675948	0.0491944
ENSG00000210144	MT-TY	Mt_tRNA	MT	mitochondrially encoded tRNA-Tyr (UAU/C)	4836.75	-1.09591	0.404717	-2.70808	0.00676737	0.0491944
ENSG00000249898	MCPH1-AS1	lncRNA	8	MCPH1 antisense RNA 1	1178.93	-0.921777	0.340395	-2.70802	0.00676856	0.0491944
ENSG00000106404	CLDN15	protein_coding	7	claudin 15	150.554	0.915088	0.338014	2.70685	0.00679258	0.0492588
ENSG00000108960	MMD	protein_coding	17	monocyte to macrophage differentiation associated	60214.4	-0.922515	0.340777	-2.70714	0.00678648	0.0492588
ENSG00000229666	MAST4-AS1	lncRNA	5	MAST4 antisense RNA 1	514.865	-1.10222	0.407231	-2.70675	0.00679451	0.0492588
ENSG00000124593	AL365205.1	protein_coding	6	novel protein	45.247	-1.36492	0.50416	-2.7062	0.00680581	0.0492751
ENSG00000270117	AP000769.2	lncRNA	11	novel transcript	106.853	-1.05975	0.391761	-2.70609	0.00680815	0.0492751
ENSG00000167702	KIFC2	protein_coding	8	kinesin family member C2	29.0291	1.49365	0.551763	2.70328	0.00686597	0.0496367
ENSG00000253276	CCDC71L	protein_coding	7	coiled-coil domain containing 71 like	318.992	-0.902638	0.33392	-2.7031	0.0068696	0.0496367
ENSG00000137075	RNF38	protein_coding	9	ring finger protein 38	479.615	-0.888878	0.32891	-2.70241	0.00688378	0.0496977
ENSG00000049618	ARID1B	protein_coding	6	AT-rich interaction domain 1B	240.223	-0.700952	0.259465	-2.70141	0.00690461	0.0498007
ENSG00000141002	TCF25	protein_coding	16	transcription factor 25	558.899	0.792561	0.293396	2.70117	0.00690957	0.0498007
ENSG00000116679	IVNS1ABP	protein_coding	1	influenza virus NS1A binding protein	4437.52	-0.965269	0.357695	-2.69865	0.00696207	0.0499714
ENSG00000120438	TCP1	protein_coding	6	t-complex 1	932.37	0.65332	0.242085	2.69865	0.00696214	0.0499714
ENSG00000146859	TMEM140	protein_coding	7	transmembrane protein 140	18080.3	-0.904511	0.335163	-2.69876	0.00695975	0.0499714
ENSG00000186889	TMEM17	protein_coding	2	transmembrane protein 17	104.685	-0.841846	0.311797	-2.69934	0.00694765	0.0499714
ENSG00000222032	AC112721.2	lncRNA	2	novel protein (LOC728009)	33.3531	1.35882	0.502505	2.69956	0.00694314	0.0499714
ENSG00000132475	H3F3B	protein_coding	17	H3 histone family member 3B	4888.48	-0.899353	0.333379	-2.6977	0.00698194	0.0499891
ENSG00000167397	VKORC1	protein_coding	16	vitamin K epoxide reductase complex subunit 1	777.461	0.849349	0.314786	2.69815	0.00697259	0.0499891
ENSG00000187672	ERC2	protein_coding	3	ELKS/RAB6-interacting/CAST family member 2	36.9118	-1.1877	0.439907	-2.69796	0.00697654	0.0499891
ENSG00000169083	AR	protein_coding	X	androgen receptor	161.867	-1.0537	0.390675	-2.69703	0.00699619	0.0500497
ENSG00000185825	BCAP31	protein_coding	X	B cell receptor associated protein 31	8662.41	0.77259	0.286687	2.69489	0.00704113	0.0503296
ENSG00000196704	AMZ2	protein_coding	17	archaelysin family metallopeptidase 2	934.475	0.665194	0.246889	2.6943	0.00705368	0.0503383
ENSG00000204614	TRIM40	protein_coding	6	tripartite motif containing 40	330.747	-1.13195	0.420187	-2.69428	0.00705399	0.0503383
ENSG00000226756	AC007365.1	lncRNA	2	novel transcript	62.8337	-1.40155	0.520263	-2.69336	0.00707354	0.0504362
ENSG00000161921	CXCL16	protein_coding	17	C-X-C motif chemokine ligand 16	525.036	-0.886799	0.329464	-2.69157	0.00711175	0.0506668
ENSG00000167257	RNF214	protein_coding	11	ring finger protein 214	56.8588	0.965063	0.358411	2.69066	0.00713106	0.0507626
ENSG00000185880	TRIM69	protein_coding	15	tripartite motif containing 69	485.597	-0.990496	0.368339	-2.68908	0.00716487	0.0509614
ENSG00000120860	WASHC3	protein_coding	12	WASH complex subunit 3	1482.66	-0.717758	0.267119	-2.68704	0.00720892	0.0511904
ENSG00000164053	ATRIP	protein_coding	3	ATR interacting protein	73.2148	-1.05377	0.391887	-2.68729	0.00720334	0.0511904
ENSG00000185963	BICD2	protein_coding	9	BICD cargo adaptor 2	5734.87	-0.936129	0.34848	-2.68638	0.00722316	0.0512495
ENSG00000136819	C9orf78	protein_coding	9	chromosome 9 open reading frame 78	1198.94	1.01941	0.379613	2.68546	0.00724301	0.0512641
ENSG00000164463	CREBRF	protein_coding	5	CREB3 regulatory factor	155.994	-0.920875	0.3428	-2.68593	0.00723276	0.0512641
ENSG00000245146	MALINC1	lncRNA	5	mitosis associated long intergenic non-coding RNA 1	79.6378	-1.17238	0.436517	-2.68562	0.00723944	0.0512641
ENSG00000049541	RFC2	protein_coding	7	replication factor C subunit 2	265.16	0.814591	0.303388	2.68469	0.00725969	0.0513402
ENSG00000114353	GNAI2	protein_coding	3	G protein subunit alpha i2	7332.33	0.569956	0.212439	2.68292	0.00729834	0.0515714
ENSG00000162607	USP1	protein_coding	1	ubiquitin specific peptidase 1	117.163	-1.16559	0.434401	-2.68146	0.00733025	0.0517511
ENSG00000285976	AL135905.2	protein_coding	6	novel protein	34.8967	-1.52156	0.568366	-2.68121	0.00733575	0.0517511
ENSG00000105856	HBP1	protein_coding	7	HMG-box transcription factor 1	450.445	-0.8541	0.31866	-2.68013	0.00735936	0.0518754
ENSG00000253352	TUG1	lncRNA	22	taurine up-regulated 1	1945.98	-0.735917	0.274704	-2.67896	0.00738508	0.0520143
ENSG00000013563	DNASE1L1	protein_coding	X	deoxyribonuclease 1 like 1	639.055	0.746609	0.278941	2.67656	0.00743813	0.0523453
ENSG00000138029	HADHB	protein_coding	2	hydroxyacyl-CoA dehydrogenase trifunctional multienzyme complex subunit beta	271.887	0.721467	0.269618	2.67556	0.00746044	0.0524596
ENSG00000100106	TRIOBP	protein_coding	22	TRIO and F-actin binding protein	452.365	0.940523	0.351677	2.67438	0.00748666	0.0525585
ENSG00000108828	VAT1	protein_coding	17	vesicle amine transport 1	199.233	0.976262	0.365019	2.67449	0.00748428	0.0525585
ENSG00000116473	RAP1A	protein_coding	1	RAP1A, member of RAS oncogene family	2064.31	-0.697681	0.260912	-2.67398	0.00749562	0.0525788
ENSG00000134910	STT3A	protein_coding	11	STT3 oligosaccharyltransferase complex catalytic subunit A	35.9368	1.2231	0.457097	2.67304	0.00751681	0.0526804
ENSG00000196781	TLE1	protein_coding	9	TLE family member 1, transcriptional corepressor	77.3624	-1.14728	0.428914	-2.67279	0.00752229	0.0526804
ENSG00000234912	SNHG20	lncRNA	17	small nucleolar RNA host gene 20	1271.83	-0.947259	0.354466	-2.67249	0.00752906	0.0526851
ENSG00000231249	ITPR1-DT	lncRNA	3	ITPR1 divergent transcript	28.9104	-1.57431	0.592136	-2.6721	0.00753788	0.0527042
ENSG00000101052	IFT52	protein_coding	20	intraflagellar transport 52	71.2685	1.1183	0.418274	2.67173	0.00754611	0.0527192
ENSG00000205707	ETFRF1	protein_coding	12	electron transfer flavoprotein regulatory factor 1	316.688	-1.02981	0.385473	-2.67137	0.00755413	0.0527326
ENSG00000115993	TRAK2	protein_coding	2	trafficking kinesin protein 2	1584.48	-0.759091	0.284225	-2.67079	0.00756739	0.0527826
ENSG00000170027	YWHAG	protein_coding	7	tyrosine 3-monooxygenase/tryptophan 5-monooxygenase activation protein gamma	748.023	-0.583576	0.218532	-2.67044	0.00757526	0.0527948
ENSG00000166598	HSP90B1	protein_coding	12	heat shock protein 90 beta family member 1	294.402	0.906111	0.33931	2.67011	0.00758258	0.0528033
ENSG00000166925	TSC22D4	protein_coding	7	TSC22 domain family member 4	2343.37	-0.745341	0.279288	-2.66873	0.00761397	0.0529793
ENSG00000102081	FMR1	protein_coding	X	fragile X mental retardation 1	116.602	-0.988759	0.370653	-2.66669	0.00766014	0.0532577
ENSG00000153317	ASAP1	protein_coding	8	ArfGAP with SH3 domain, ankyrin repeat and PH domain 1	1786.23	-0.908897	0.340872	-2.6664	0.00766689	0.0532618
ENSG00000116678	LEPR	protein_coding	1	leptin receptor	1923.14	-1.07619	0.403727	-2.6659	0.00767831	0.0532983
ENSG00000224861	YBX1P1	processed_pseudogene	14	Y-box binding protein 1 pseudogene 1	67.3408	1.21346	0.455158	2.66467	0.0077065	0.0534511
ENSG00000100614	PPM1A	protein_coding	14	protein phosphatase, Mg2+/Mn2+ dependent 1A	4328.05	-0.739573	0.277661	-2.66359	0.00773122	0.0535796
ENSG00000119965	C10orf88	protein_coding	10	chromosome 10 open reading frame 88	91.2243	-1.18081	0.443355	-2.6627	0.00775163	0.053678
ENSG00000166340	TPP1	protein_coding	11	tripeptidyl peptidase 1	14180.7	0.829122	0.311493	2.66178	0.00777289	0.0537822
ENSG00000236968	AL451164.1	lncRNA	10	novel transcript	65.0857	-1.05559	0.396503	-2.6611	0.00778861	0.0538049
ENSG00000237753	AC079922.2	lncRNA	2	novel transcript (FLJ42351)	142.112	-1.16373	0.437347	-2.66123	0.00778562	0.0538049
ENSG00000167815	PRDX2	protein_coding	19	peroxiredoxin 2	224.335	1.25759	0.472693	2.66063	0.00779957	0.0538376
ENSG00000143727	ACP1	protein_coding	2	acid phosphatase 1	2591.61	-0.740735	0.27846	-2.66012	0.00781127	0.0538753
ENSG00000235802	HCFC1-AS1	lncRNA	X	HCFC1 antisense RNA 1	148.552	-1.08405	0.407659	-2.65912	0.00783444	0.0539921
ENSG00000105971	CAV2	protein_coding	7	caveolin 2	801.834	-1.27276	0.479084	-2.65756	0.00787088	0.0542
ENSG00000114904	NEK4	protein_coding	3	NIMA related kinase 4	479.977	-0.879362	0.33105	-2.65616	0.0079037	0.0542963
ENSG00000151445	VIPAS39	protein_coding	14	VPS33B interacting protein, apical-basolateral polarity regulator, spe-39 homolog	56.6141	1.041	0.391466	2.65636	0.00789889	0.0542963
ENSG00000256073	URB1-AS1	lncRNA	21	URB1 antisense RNA 1 (head to head)	80.2096	0.973426	0.366363	2.65627	0.00790095	0.0542963
ENSG00000106244	PDAP1	protein_coding	7	PDGFA associated protein 1	1976.2	0.621185	0.233894	2.65584	0.00791111	0.0543041
ENSG00000274290	HIST1H2BE	protein_coding	6	histone cluster 1 H2B family member e	127.182	-1.14559	0.431693	-2.65508	0.00792897	0.0543836
ENSG00000102575	ACP5	protein_coding	19	acid phosphatase 5, tartrate resistant	42.6663	1.51686	0.571804	2.64972	0.00805578	0.0551658
ENSG00000131495	NDUFA2	protein_coding	5	NADH:ubiquinone oxidoreductase subunit A2	454.876	0.881799	0.332766	2.64984	0.00805288	0.0551658
ENSG00000279673	AC092919.2	TEC	3	TEC	1650.98	-0.919416	0.347107	-2.64884	0.00807683	0.0552662
ENSG00000138449	SLC40A1	protein_coding	2	solute carrier family 40 member 1	9467.72	-1.18404	0.447376	-2.64717	0.00811695	0.0554968
ENSG00000119684	MLH3	protein_coding	14	mutL homolog 3	31241.5	-0.960138	0.363013	-2.64499	0.00816932	0.0558108
ENSG00000051523	CYBA	protein_coding	16	cytochrome b-245 alpha chain	259.714	1.11522	0.421711	2.64384	0.00819712	0.0558243
ENSG00000134871	COL4A2	protein_coding	13	collagen type IV alpha 2 chain	74.6531	-1.41292	0.534322	-2.64408	0.00819141	0.0558243
ENSG00000169223	LMAN2	protein_coding	5	lectin, mannose binding 2	401.676	0.801148	0.302969	2.64416	0.00818936	0.0558243
ENSG00000171433	GLOD5	protein_coding	X	glyoxalase domain containing 5	75.4041	1.41784	0.536717	2.64422	0.00818795	0.0558243
ENSG00000100003	SEC14L2	protein_coding	22	SEC14 like lipid binding 2	297.426	1.61854	0.619603	2.6428	0.00822235	0.055923
ENSG00000198553	KCNRG	protein_coding	13	potassium channel regulator	107.462	-0.799658	0.302586	-2.64271	0.00822454	0.055923
ENSG00000007255	TRAPPC6A	protein_coding	19	trafficking protein particle complex 6A	91.3432	1.34019	0.507377	2.64079	0.00827121	0.0561524
ENSG00000243069	ARHGEF26-AS1	lncRNA	3	ARHGEF26 antisense RNA 1	31.6682	-1.33666	0.505407	-2.64079	0.00827126	0.0561524
ENSG00000113441	LNPEP	protein_coding	5	leucyl and cystinyl aminopeptidase	282.369	-0.795647	0.301394	-2.63979	0.00829583	0.0562309
ENSG00000170515	PA2G4	protein_coding	12	proliferation-associated 2G4	227.264	1.31051	0.49645	2.63992	0.00829261	0.0562309
ENSG00000125445	MRPS7	protein_coding	17	mitochondrial ribosomal protein S7	100.794	1.20869	0.457794	2.63806	0.00833829	0.0564744
ENSG00000182606	TRAK1	protein_coding	3	trafficking kinesin protein 1	100.876	0.939092	0.355905	2.63775	0.00834587	0.0564816
ENSG00000178814	OPLAH	protein_coding	8	5-oxoprolinase, ATP-hydrolysing	118.736	1.42484	0.540579	2.63717	0.0083601	0.0564897
ENSG00000230385	AC012507.1	lncRNA	2	novel transcript	427.937	-1.04835	0.397544	-2.63717	0.00836013	0.0564897
ENSG00000272273	IER3-AS1	lncRNA	6	IER3 antisense RNA 1	76.199	1.42499	0.54108	2.63633	0.00838079	0.056585
ENSG00000237984	PTENP1	transcribed_processed_pseudogene	9	phosphatase and tensin homolog pseudogene 1	94.175	-1.16337	0.4415	-2.63599	0.00838933	0.0565985
ENSG00000100811	YY1	protein_coding	14	YY1 transcription factor	1188.53	-0.608179	0.230793	-2.63519	0.0084091	0.0566877
ENSG00000117155	SSX2IP	protein_coding	1	SSX family member 2 interacting protein	2525.18	-0.754203	0.286514	-2.63236	0.00847944	0.05694
ENSG00000122068	FYTTD1	protein_coding	3	forty-two-three domain containing 1	289.42	-0.809993	0.307655	-2.63246	0.00847687	0.05694
ENSG00000137100	DCTN3	protein_coding	9	dynactin subunit 3	273.683	0.942098	0.35776	2.6328	0.00846848	0.05694
ENSG00000210127	MT-TA	Mt_tRNA	MT	mitochondrially encoded tRNA-Ala (GCN)	16651.1	-1.07621	0.408763	-2.63308	0.00846147	0.05694
ENSG00000259781	HMGB1P6	processed_pseudogene	15	high mobility group box 1 pseudogene 6	267.385	-0.929188	0.352932	-2.63271	0.00847055	0.05694
ENSG00000198663	C6orf89	protein_coding	6	chromosome 6 open reading frame 89	104.365	0.878988	0.33426	2.62894	0.00856525	0.0574402
ENSG00000224914	LINC00863	lncRNA	10	long intergenic non-protein coding RNA 863	619.903	-0.995379	0.378643	-2.62886	0.00856722	0.0574402
ENSG00000104918	RETN	protein_coding	19	resistin	31.4051	1.40782	0.535135	2.62735	0.0086053	0.0576508
ENSG00000124767	GLO1	protein_coding	6	glyoxalase I	130.895	0.975997	0.371391	2.62674	0.00862084	0.0576656
ENSG00000139597	N4BP2L1	protein_coding	13	NEDD4 binding protein 2 like 1	1300.18	-0.748155	0.284806	-2.62689	0.00861681	0.0576656
ENSG00000251562	MALAT1	lncRNA	11	metastasis associated lung adenocarcinoma transcript 1	1862.44	-0.801402	0.305166	-2.6261	0.00863688	0.0577283
ENSG00000196642	RABL6	protein_coding	9	RAB, member RAS oncogene family like 6	475.235	0.837395	0.318956	2.62518	0.00866041	0.0578409
ENSG00000248408	LINC02469	lncRNA	4	long intergenic non-protein coding RNA 2469	89.4376	-1.18179	0.450283	-2.62449	0.00867785	0.0579126
ENSG00000115084	SLC35F5	protein_coding	2	solute carrier family 35 member F5	59.81	-1.35845	0.517864	-2.62243	0.0087304	0.0582184
ENSG00000164054	SHISA5	protein_coding	3	shisa family member 5	1225.52	0.61397	0.23421	2.62141	0.00875669	0.0583487
ENSG00000176340	COX8A	protein_coding	11	cytochrome c oxidase subunit 8A	649.366	0.707359	0.269911	2.62059	0.00877769	0.0584436
ENSG00000175040	CHST2	protein_coding	3	carbohydrate sulfotransferase 2	379.599	-0.689174	0.26302	-2.62019	0.00878805	0.0584676
ENSG00000226822	LINC02785	lncRNA	1	long intergenic non-protein coding RNA 2785	66.3713	-1.28978	0.492107	-2.61927	0.00881193	0.0585814
ENSG00000175220	ARHGAP1	protein_coding	11	Rho GTPase activating protein 1	238.842	0.882818	0.33721	2.61746	0.00885874	0.0588473
ENSG00000129255	MPDU1	protein_coding	17	mannose-P-dolichol utilization defect 1	56.8937	1.05928	0.404555	2.61672	0.00887798	0.0589124
ENSG00000139644	TMBIM6	protein_coding	12	transmembrane BAX inhibitor motif containing 6	5609.34	0.714901	0.273246	2.61634	0.00888788	0.0589124
ENSG00000184792	OSBP2	protein_coding	22	oxysterol binding protein 2	6351.55	1.23956	0.473949	2.6163	0.00888897	0.0589124
ENSG00000104853	CLPTM1	protein_coding	19	CLPTM1 regulator of GABA type A receptor forward trafficking	114.05	0.899097	0.343649	2.61507	0.0089208	0.0590781
ENSG00000138593	SECISBP2L	protein_coding	15	SECIS binding protein 2 like	114.591	-1.11694	0.427124	-2.61476	0.00892903	0.0590873
ENSG00000065600	PACC1	protein_coding	1	proton activated chloride channel 1	162.184	-1.06979	0.409171	-2.61388	0.00895206	0.0591902
ENSG00000141030	COPS3	protein_coding	17	COP9 signalosome subunit 3	1100.93	0.69763	0.266946	2.61338	0.0089651	0.0591902
ENSG00000257621	PSMA3-AS1	lncRNA	14	PSMA3 antisense RNA 1	552.418	-0.721192	0.275955	-2.61342	0.00896407	0.0591902
ENSG00000077254	USP33	protein_coding	1	ubiquitin specific peptidase 33	1265.59	-0.777676	0.297617	-2.613	0.00897508	0.0592109
ENSG00000168488	ATXN2L	protein_coding	16	ataxin 2 like	362.581	0.815067	0.312001	2.61234	0.00899249	0.0592805
ENSG00000174749	FAM241A	protein_coding	4	family with sequence similarity 241 member A	36.8203	-1.42238	0.543963	-2.61136	0.00901826	0.0594051
ENSG00000164284	GRPEL2	protein_coding	5	GrpE like 2, mitochondrial	65.6232	-1.481	0.567874	-2.61061	0.00903817	0.059491
ENSG00000258791	LINC00520	lncRNA	14	long intergenic non-protein coding RNA 520	47.8371	-1.30701	0.500678	-2.61024	0.00904778	0.0595089
ENSG00000165494	PCF11	protein_coding	11	PCF11 cleavage and polyadenylation factor subunit	844.121	-0.915914	0.35094	-2.60992	0.00905627	0.0595195
ENSG00000106070	GRB10	protein_coding	7	growth factor receptor bound protein 10	317.715	0.816186	0.313219	2.60582	0.00916543	0.0601455
ENSG00000141380	SS18	protein_coding	18	SS18 subunit of BAF chromatin remodeling complex	231.611	-0.841301	0.32278	-2.60601	0.00916036	0.0601455
ENSG00000232725	U52111.1	lncRNA	X	novel transcript	54.5356	-1.30957	0.502345	-2.60428	0.00920669	0.0603705
ENSG00000168701	TMEM208	protein_coding	16	transmembrane protein 208	30.3669	1.4236	0.546124	2.60348	0.00922816	0.0604654
ENSG00000130560	UBAC1	protein_coding	9	UBA domain containing 1	582.609	0.667336	0.256355	2.60306	0.00923947	0.0604937
ENSG00000181061	HIGD1A	protein_coding	3	HIG1 hypoxia inducible domain family member 1A	3415.32	-0.717791	0.275818	-2.60241	0.009257	0.0605627
ENSG00000164258	NDUFS4	protein_coding	5	NADH:ubiquinone oxidoreductase subunit S4	512.489	0.68505	0.263334	2.60139	0.00928475	0.0606983
ENSG00000146856	AGBL3	protein_coding	7	ATP/GTP binding protein like 3	33.6646	-1.27271	0.489499	-2.60073	0.0093025	0.0607508
ENSG00000164366	CCDC127	protein_coding	5	coiled-coil domain containing 127	112.991	-1.04547	0.401971	-2.60006	0.00932088	0.0607508
ENSG00000174903	RAB1B	protein_coding	11	RAB1B, member RAS oncogene family	12375.3	0.811838	0.312222	2.60021	0.00931671	0.0607508
ENSG00000178033	CALHM5	protein_coding	6	calcium homeostasis modulator family member 5	303.202	-0.615877	0.236827	-2.60052	0.00930813	0.0607508
ENSG00000226900	AL451069.1	lncRNA	10	novel transcript	67.3108	-0.923263	0.35507	-2.59965	0.00933202	0.0607776
ENSG00000175203	DCTN2	protein_coding	12	dynactin subunit 2	3453.47	0.700289	0.26943	2.59915	0.00934545	0.0608193
ENSG00000179526	SHARPIN	protein_coding	8	SHANK associated RH domain interactor	1222.81	0.823245	0.31692	2.59761	0.00938752	0.0610471
ENSG00000105254	TBCB	protein_coding	19	tubulin folding cofactor B	1285.26	0.680002	0.261871	2.59669	0.00941271	0.0611113
ENSG00000105701	FKBP8	protein_coding	19	FKBP prolyl isomerase 8	36619.9	0.790809	0.304572	2.59647	0.00941859	0.0611113
ENSG00000210049	MT-TF	Mt_tRNA	MT	mitochondrially encoded tRNA-Phe (UUU/C)	31775.2	-1.03966	0.400378	-2.59687	0.00940764	0.0611113
ENSG00000117505	DR1	protein_coding	1	down-regulator of transcription 1	1374.55	-0.851178	0.327943	-2.59554	0.00944432	0.0611865
ENSG00000171307	ZDHHC16	protein_coding	10	zinc finger DHHC-type containing 16	79.3336	1.02241	0.393652	2.59557	0.00944347	0.0611865
ENSG00000257511	AC084824.1	processed_pseudogene	12	nucleosome assembly protein 1-like 1 (NAP1L1) pseudogene	148.488	1.14422	0.441088	2.59418	0.00948172	0.0613828
ENSG00000115504	EHBP1	protein_coding	2	EH domain binding protein 1	781.182	-0.848835	0.327288	-2.59361	0.00949747	0.0614388
ENSG00000173457	PPP1R14B	protein_coding	11	protein phosphatase 1 regulatory inhibitor subunit 14B	142.691	0.854029	0.329374	2.59206	0.00954043	0.0616705
ENSG00000260019	LINC01992	lncRNA	17	long intergenic non-protein coding RNA 1992	127.597	-1.40989	0.544872	-2.59125	0.00956272	0.0617684
ENSG00000273226	AL391834.2	lncRNA	9	novel transcript, antisense to RPS6	28.277	-1.23443	0.476405	-2.59029	0.00958951	0.0618953
ENSG00000103363	ELOB	protein_coding	16	elongin B	2128.03	0.667076	0.257631	2.58925	0.00961863	0.0620369
ENSG00000170681	CAVIN4	protein_coding	9	caveolae associated protein 4	33.7487	-1.20127	0.463566	-2.58836	0.00964329	0.0621496
ENSG00000233099	AC095030.1	lncRNA	1	novel transcript	68.6682	-1.21803	0.470609	-2.58729	0.00967337	0.0622507
ENSG00000273355	AP000894.4	lncRNA	18	novel transcript	607.28	-0.698805	0.270081	-2.58749	0.00966788	0.0622507
ENSG00000132635	PCED1A	protein_coding	20	PC-esterase domain containing 1A	58.462	1.14872	0.44418	2.58439	0.00975508	0.0627299
ENSG00000183773	AIFM3	protein_coding	22	apoptosis inducing factor mitochondria associated 3	37.4744	1.2933	0.500041	2.58268	0.00980363	0.0629952
ENSG00000140553	UNC45A	protein_coding	15	unc-45 myosin chaperone A	2677.21	0.79461	0.307799	2.58158	0.00983497	0.0631497
ENSG00000119487	MAPKAP1	protein_coding	9	MAPK associated protein 1	225.235	0.81622	0.316203	2.58087	0.00985526	0.063233
ENSG00000066382	MPPED2	protein_coding	11	metallophosphoesterase domain containing 2	42.5436	-1.43734	0.559155	-2.58046	0.00986679	0.0632601
ENSG00000197956	S100A6	protein_coding	1	S100 calcium binding protein A6	1019.18	1.26713	0.491485	2.57914	0.00990467	0.0634417
ENSG00000283429	MIR1244-3	miRNA	12	microRNA 1244-3	28.549	-1.35882	0.526382	-2.57896	0.00990978	0.0634417
ENSG00000150907	FOXO1	protein_coding	13	forkhead box O1	155.131	-0.966222	0.374702	-2.5778	0.00994328	0.0635774
ENSG00000243064	ABCC13	transcribed_unprocessed_pseudogene	21	ATP binding cassette subfamily C member 13 (pseudogene)	43.7945	1.13551	0.599201	2.57771	0.00994568	0.0635774
ENSG00000108582	CPD	protein_coding	17	carboxypeptidase D	105.909	0.944397	0.366526	2.57617	0.00999028	0.0638153
ENSG00000211456	SACM1L	protein_coding	3	SAC1 like phosphatidylinositide phosphatase	453.005	-0.779889	0.302792	-2.57563	0.0100058	0.0638671
ENSG00000168883	USP39	protein_coding	2	ubiquitin specific peptidase 39	1865.88	-0.689445	0.267712	-2.5753	0.0100152	0.0638801
ENSG00000132463	GRSF1	protein_coding	4	G-rich RNA sequence binding factor 1	727.187	-0.798824	0.310541	-2.5723	0.0101027	0.0643905
ENSG00000228106	AL392172.1	lncRNA	1	novel transcript	40.3591	1.18341	0.459807	2.57114	0.0101364	0.0645106
ENSG00000280649	AC245100.7	TEC	1	TEC	36.7806	-1.13228	0.439873	-2.57121	0.0101345	0.0645106
ENSG00000136813	ECPAS	protein_coding	9	Ecm29 proteasome adaptor and scaffold	634.918	0.682564	0.265534	2.5705	0.0101553	0.0645833
ENSG00000170633	RNF34	protein_coding	12	ring finger protein 34	105.794	0.811268	0.315597	2.56941	0.0101873	0.0646441
ENSG00000173933	RBM4	protein_coding	11	RNA binding motif protein 4	104.136	-0.755395	0.293967	-2.56955	0.0101832	0.0646441
ENSG00000197451	HNRNPAB	protein_coding	5	heterogeneous nuclear ribonucleoprotein A/B	511.057	-0.870289	0.338681	-2.5695	0.0101846	0.0646441
ENSG00000171735	CAMTA1	protein_coding	1	calmodulin binding transcription activator 1	7277.4	-0.685773	0.267006	-2.5684	0.010217	0.0647852
ENSG00000253796	AC104248.1	lncRNA	8	novel transcript	137.479	-1.60017	0.642634	-2.56697	0.0102593	0.0650056
ENSG00000100997	ABHD12	protein_coding	20	abhydrolase domain containing 12	237.659	0.948058	0.369485	2.56582	0.0102932	0.0650945
ENSG00000102053	ZC3H12B	protein_coding	X	zinc finger CCCH-type containing 12B	215.833	-1.05347	0.41057	-2.56605	0.0102865	0.0650945
ENSG00000145901	TNIP1	protein_coding	5	TNFAIP3 interacting protein 1	1552.89	0.63368	0.246977	2.56573	0.0102959	0.0650945
ENSG00000123933	MXD4	protein_coding	4	MAX dimerization protein 4	199.337	0.836715	0.326102	2.56535	0.0103072	0.0651181
ENSG00000064601	CTSA	protein_coding	20	cathepsin A	69241.9	0.760102	0.296384	2.56459	0.0103297	0.065213
ENSG00000245008	AP001122.1	lncRNA	11	novel transcript, antisense to FLI1	459.534	-0.939202	0.36635	-2.56384	0.010352	0.0653061
ENSG00000231607	DLEU2	lncRNA	13	deleted in lymphocytic leukemia 2	819.209	-0.938334	0.366268	-2.56192	0.0104094	0.0656202
ENSG00000145743	FBXL17	protein_coding	5	F-box and leucine rich repeat protein 17	231.379	-0.952983	0.372299	-2.56028	0.0104588	0.0658835
ENSG00000149925	ALDOA	protein_coding	16	aldolase, fructose-bisphosphate A	2930.11	0.593197	0.231792	2.55917	0.0104923	0.0659983
ENSG00000196954	CASP4	protein_coding	11	caspase 4	1361.17	0.622685	0.243313	2.55917	0.0104922	0.0659983
ENSG00000163541	SUCLG1	protein_coding	2	succinate-CoA ligase alpha subunit	124.602	1.04811	0.409384	2.55883	0.0105024	0.0660138
ENSG00000048052	HDAC9	protein_coding	7	histone deacetylase 9	95.4883	-1.24697	0.48763	-2.55817	0.0105225	0.0660921
ENSG00000266412	NCOA4	protein_coding	10	nuclear receptor coactivator 4	72459.2	-0.990842	0.387512	-2.55706	0.0105562	0.0662562
ENSG00000272468	AL021807.1	lncRNA	6	novel transcript	1444.83	-0.806751	0.315839	-2.55439	0.0106373	0.0667167
ENSG00000172889	EGFL7	protein_coding	9	EGF like domain multiple 7	4038.98	0.689745	0.270137	2.55331	0.0106704	0.0668756
ENSG00000260249	AC007608.3	lncRNA	16	novel transcript, antisense to SNX20	187.773	1.23681	0.484747	2.55159	0.0107231	0.0671575
ENSG00000140479	PCSK6	protein_coding	15	proprotein convertase subtilisin/kexin type 6	11938.9	0.777994	0.305249	2.54873	0.0108116	0.0676625
ENSG00000165702	GFI1B	protein_coding	9	growth factor independent 1B transcriptional repressor	16189.9	-0.781825	0.306807	-2.54828	0.0108255	0.0677004
ENSG00000204642	HLA-F	protein_coding	6	major histocompatibility complex, class I, F	2321.69	0.70486	0.276712	2.54727	0.0108568	0.0678472
ENSG00000206344	HCG27	lncRNA	6	HLA complex group 27	106.19	-1.25432	0.492492	-2.54702	0.0108648	0.0678484
ENSG00000130227	XPO7	protein_coding	8	exportin 7	3479.88	-0.617448	0.242525	-2.54593	0.0108987	0.0679802
ENSG00000189050	RNFT1	protein_coding	17	ring finger protein, transmembrane 1	40.3767	-1.42825	0.560388	-2.54583	0.0109017	0.0679802
ENSG00000071909	MYO3B	protein_coding	2	myosin IIIB	190.176	-1.39071	0.547142	-2.54548	0.0109127	0.0679997
ENSG00000099942	CRKL	protein_coding	22	CRK like proto-oncogene, adaptor protein	1853.46	-0.839035	0.32976	-2.54441	0.0109463	0.06816
ENSG00000124766	SOX4	protein_coding	6	SRY-box transcription factor 4	54.1949	-1.03903	0.408419	-2.54321	0.010984	0.068346
ENSG00000125629	INSIG2	protein_coding	2	insulin induced gene 2	64.4336	-0.924519	0.363618	-2.54265	0.0110017	0.0684065
ENSG00000060138	YBX3	protein_coding	12	Y-box binding protein 3	4299.13	0.923501	0.363359	2.54162	0.0110339	0.0685575
ENSG00000059758	CDK17	protein_coding	12	cyclin dependent kinase 17	257.117	-0.9614	0.378616	-2.53902	0.0111163	0.0690202
ENSG00000103319	EEF2K	protein_coding	16	eukaryotic elongation factor 2 kinase	70.0524	-1.12187	0.442116	-2.5381	0.0111456	0.0691297
ENSG00000127184	COX7C	protein_coding	5	cytochrome c oxidase subunit 7C	715.663	0.875406	0.345006	2.53721	0.0111739	0.0691297
ENSG00000154188	ANGPT1	protein_coding	8	angiopoietin 1	158.913	-1.10936	0.437191	-2.53779	0.0111555	0.0691297
ENSG00000184785	SMIM10	protein_coding	X	small integral membrane protein 10	43.4973	1.316	0.518495	2.53762	0.0111609	0.0691297
ENSG00000244921	MTCYBP18	processed_pseudogene	5	MT-CYB pseudogene 18	166.471	-1.38882	0.548239	-2.53739	0.0111683	0.0691297
ENSG00000122034	GTF3A	protein_coding	13	general transcription factor IIIA	1075.26	0.621665	0.245082	2.53653	0.0111956	0.0692141
ENSG00000241878	PISD	protein_coding	22	phosphatidylserine decarboxylase	75.0378	0.925374	0.364779	2.53572	0.0112218	0.0693264
ENSG00000022840	RNF10	protein_coding	12	ring finger protein 10	5381.43	0.812169	0.320333	2.53541	0.0112317	0.0693382
ENSG00000164236	ANKRD33B	protein_coding	5	ankyrin repeat domain 33B	1103.06	-1.07104	0.422557	-2.53499	0.0112449	0.0693704
ENSG00000138621	PPCDC	protein_coding	15	phosphopantothenoylcysteine decarboxylase	70.4793	1.12385	0.443306	2.53397	0.0112778	0.0695036
ENSG00000177732	SOX12	protein_coding	20	SRY-box transcription factor 12	222.183	-0.872633	0.344415	-2.53382	0.0112826	0.0695036
ENSG00000155090	KLF10	protein_coding	8	Kruppel like factor 10	61.9961	-1.13387	0.447584	-2.53222	0.0113341	0.0697715
ENSG00000102978	POLR2C	protein_coding	16	RNA polymerase II subunit C	142.47	0.910048	0.359346	2.53168	0.0113518	0.0698303
ENSG00000044446	PHKA2	protein_coding	X	phosphorylase kinase regulatory subunit alpha 2	83.0251	1.01313	0.400117	2.53016	0.0114012	0.0700348
ENSG00000119383	PTPA	protein_coding	9	protein phosphatase 2 phosphatase activator	2278.17	0.637146	0.251806	2.53031	0.0113963	0.0700348
ENSG00000144579	CTDSP1	protein_coding	2	CTD small phosphatase 1	3949.88	-0.727984	0.287755	-2.52989	0.0114097	0.0700373
ENSG00000103005	USB1	protein_coding	16	U6 snRNA biogenesis phosphodiesterase 1	244.016	0.774403	0.306187	2.52874	0.0114472	0.0701989
ENSG00000163961	RNF168	protein_coding	3	ring finger protein 168	46.2559	-1.12025	0.44252	-2.52859	0.0114523	0.0701989
ENSG00000129925	TMEM8A	protein_coding	16	transmembrane protein 8A	861.131	0.878546	0.3479	2.52533	0.0115591	0.0708036
ENSG00000270629	NBPF14	protein_coding	1	NBPF member 14	55.4505	1.01527	0.402004	2.52409	0.0115999	0.0710031
ENSG00000140403	DNAJA4	protein_coding	15	DnaJ heat shock protein family (Hsp40) member A4	52.7527	1.32483	0.524517	2.52333	0.011625	0.0711067
ENSG00000141198	TOM1L1	protein_coding	17	target of myb1 like 1 membrane trafficking protein	228.018	-0.830633	0.32921	-2.52298	0.0116366	0.071127
ENSG00000005810	MYCBP2	protein_coding	13	MYC binding protein 2	449.038	-0.897042	0.355692	-2.52188	0.011673	0.0712995
ENSG00000177324	BEND2	protein_coding	X	BEN domain containing 2	6470.76	-0.951184	0.377261	-2.52139	0.0116892	0.0713479
ENSG00000178209	PLEC	protein_coding	8	plectin	111.717	1.22299	0.484944	2.5208	0.0117087	0.071366
ENSG00000225663	MCRIP1	protein_coding	17	MAPK regulated corepressor interacting protein 1	685.007	0.685311	0.271853	2.52084	0.0117074	0.071366
ENSG00000174444	RPL4	protein_coding	15	ribosomal protein L4	15108.3	0.680428	0.269959	2.52049	0.0117193	0.0713806
ENSG00000186642	PDE2A	protein_coding	11	phosphodiesterase 2A	843.735	1.03265	0.409934	2.51919	0.0117625	0.0715933
ENSG00000065491	TBC1D22B	protein_coding	6	TBC1 domain family member 22B	42.4958	1.24113	0.49279	2.5164	0.011856	0.0720016
ENSG00000105974	CAV1	protein_coding	7	caveolin 1	182.588	-1.07512	0.427335	-2.51627	0.0118604	0.0720016
ENSG00000149177	PTPRJ	protein_coding	11	protein tyrosine phosphatase receptor type J	8787.06	-0.847209	0.336707	-2.5162	0.0118629	0.0720016
ENSG00000258526	AL049828.1	lncRNA	14	novel transcript	121.486	-1.11728	0.44418	-2.51636	0.0118575	0.0720016
ENSG00000256667	KLRA1P	transcribed_unprocessed_pseudogene	12	killer cell lectin like receptor A1, pseudogene	64.7852	-1.37013	0.546221	-2.51496	0.0119046	0.0722042
ENSG00000275221	HIST1H2AK	protein_coding	6	histone cluster 1 H2A family member k	110.059	-1.1126	0.442456	-2.51457	0.0119177	0.0722329
ENSG00000276966	HIST1H4E	protein_coding	6	histone cluster 1 H4 family member e	125.282	-0.808671	0.321665	-2.51374	0.011946	0.0723536
ENSG00000074660	SCARF1	protein_coding	17	scavenger receptor class F member 1	111.112	1.05659	0.420368	2.51317	0.0119653	0.0723987
ENSG00000250641	LY6G6F-LY6G6D	protein_coding	6	LY6G6F-LY6G6D readthrough	71.0701	1.21266	0.482672	2.51302	0.0119702	0.0723987
ENSG00000139289	PHLDA1	protein_coding	12	pleckstrin homology like domain family A member 1	48.6876	1.22961	0.489482	2.51224	0.0119969	0.0724988
ENSG00000146676	PURB	protein_coding	7	purine rich element binding protein B	137.765	-0.786407	0.313008	-2.51204	0.0120035	0.0724988
ENSG00000227199	ST7-AS1	lncRNA	7	ST7 antisense RNA 1	237.318	-0.906387	0.361025	-2.51082	0.012045	0.0726988
ENSG00000256269	HMBS	protein_coding	11	hydroxymethylbilane synthase	66.7448	1.19224	0.474963	2.50905	0.0121056	0.0730133
ENSG00000088970	KIZ	protein_coding	20	kizuna centrosomal protein	87.8136	1.01106	0.402997	2.50748	0.0121595	0.0732401
ENSG00000233937	AC008443.1	lncRNA	5	novel transcript, antisense to TRIM52	85.6686	-0.888295	0.354117	-2.50746	0.0121601	0.0732401
ENSG00000259330	INAFM2	protein_coding	15	InaF motif containing 2	12235.8	-0.914865	0.364904	-2.50722	0.0121686	0.0732402
ENSG00000130429	ARPC1B	protein_coding	7	actin related protein 2/3 complex subunit 1B	28558.4	0.713002	0.284645	2.50489	0.0122489	0.0736721
ENSG00000163159	VPS72	protein_coding	1	vacuolar protein sorting 72 homolog	86.2233	0.815538	0.325541	2.50414	0.0122751	0.0737783
ENSG00000169084	DHRSX	protein_coding	X	dehydrogenase/reductase X-linked	78.1825	1.10903	0.442873	2.50332	0.0123034	0.0738463
ENSG00000186834	HEXIM1	protein_coding	17	HEXIM P-TEFb complex subunit 1	1086.14	-0.611877	0.244424	-2.50333	0.0123031	0.0738463
ENSG00000103148	NPRL3	protein_coding	16	NPR3 like, GATOR1 complex subunit	2004.4	0.878907	0.351164	2.50287	0.012319	0.0738885
ENSG00000128463	EMC4	protein_coding	15	ER membrane protein complex subunit 4	100.2	0.967141	0.386619	2.50136	0.0123716	0.0741014
ENSG00000174799	CEP135	protein_coding	4	centrosomal protein 135	384.477	-0.885956	0.354201	-2.50128	0.0123745	0.0741014
ENSG00000236320	SLFN14	protein_coding	17	schlafen family member 14	141.775	-0.846571	0.338477	-2.50112	0.0123802	0.0741014
ENSG00000013810	TACC3	protein_coding	4	transforming acidic coiled-coil containing protein 3	3234.02	-0.744957	0.297917	-2.50056	0.0123998	0.0741673
ENSG00000129521	EGLN3	protein_coding	14	egl-9 family hypoxia inducible factor 3	517.785	-0.730231	0.292106	-2.49987	0.0124238	0.0742592
ENSG00000035403	VCL	protein_coding	10	vinculin	41222.6	-0.790547	0.316269	-2.49962	0.0124325	0.0742603
ENSG00000145555	MYO10	protein_coding	5	myosin X	47.4727	-1.37416	0.550092	-2.49794	0.0124916	0.0744589
ENSG00000177733	HNRNPA0	protein_coding	5	heterogeneous nuclear ribonucleoprotein A0	449.261	-0.749361	0.299915	-2.49842	0.0124747	0.0744589
ENSG00000271581	AL671883.2	unprocessed_pseudogene	6	HLA complex group 4 (HCG4) pseudogene	33.0956	-1.43237	0.573887	-2.49816	0.0124841	0.0744589
ENSG00000105669	COPE	protein_coding	19	coatomer protein complex subunit epsilon	1044.23	0.640318	0.256471	2.49661	0.0125387	0.0746536
ENSG00000134108	ARL8B	protein_coding	3	ADP ribosylation factor like GTPase 8B	1113.47	-0.711618	0.285043	-2.49653	0.0125415	0.0746536
ENSG00000177830	CHID1	protein_coding	11	chitinase domain containing 1	50.1141	1.33295	0.534108	2.49424	0.0126227	0.0750854
ENSG00000164305	CASP3	protein_coding	4	caspase 3	892.434	-0.64074	0.256986	-2.49331	0.0126558	0.0752305
ENSG00000161057	PSMC2	protein_coding	7	proteasome 26S subunit, ATPase 2	110.612	0.967867	0.388116	2.49266	0.012679	0.0753162
ENSG00000153944	MSI2	protein_coding	17	musashi RNA binding protein 2	375.079	0.962073	0.386072	2.49209	0.0126994	0.0753856
ENSG00000157837	SPPL3	protein_coding	12	signal peptide peptidase like 3	2747.23	-0.713905	0.28651	-2.49176	0.0127113	0.0754047
ENSG00000164889	SLC4A2	protein_coding	7	solute carrier family 4 member 2	136.05	0.887768	0.356368	2.49069	0.0127494	0.0755792
ENSG00000141985	SH3GL1	protein_coding	19	SH3 domain containing GRB2 like 1, endophilin A2	228.955	0.924837	0.371558	2.48911	0.0128064	0.0758412
ENSG00000185189	NRBP2	protein_coding	8	nuclear receptor binding protein 2	32.0231	1.40839	0.56582	2.48897	0.0128112	0.0758412
ENSG00000198868	MTND4LP30	processed_pseudogene	5	MT-ND4L pseudogene 30	628.777	-1.08062	0.434554	-2.48739	0.0128685	0.0761283
ENSG00000004455	AK2	protein_coding	1	adenylate kinase 2	241.398	0.791338	0.318213	2.48635	0.0129061	0.0762814
ENSG00000111912	NCOA7	protein_coding	6	nuclear receptor coactivator 7	381.449	-0.820194	0.329942	-2.48603	0.0129177	0.0762814
ENSG00000167733	HSD11B1L	protein_coding	19	hydroxysteroid 11-beta dehydrogenase 1 like	29.1116	1.31743	0.529854	2.4857	0.0129296	0.0762814
ENSG00000170315	UBB	protein_coding	17	ubiquitin B	29437.1	0.685933	0.275942	2.48579	0.0129264	0.0762814
ENSG00000108510	MED13	protein_coding	17	mediator complex subunit 13	192.865	-0.931274	0.374652	-2.48514	0.0129502	0.0763505
ENSG00000066926	FECH	protein_coding	18	ferrochelatase	311.726	1.10519	0.444877	2.48456	0.0129712	0.0764224
ENSG00000114737	CISH	protein_coding	3	cytokine inducible SH2 containing protein	34.0144	1.46799	0.591684	2.48371	0.013002	0.0765518
ENSG00000178741	COX5A	protein_coding	15	cytochrome c oxidase subunit 5A	142.777	1.18389	0.476617	2.48267	0.0130402	0.0767175
ENSG00000247121	AC009126.1	lncRNA	5	novel transcript, antisense to LNPEP and ERAP2	154.512	-0.977881	0.393984	-2.48246	0.0130479	0.0767175
ENSG00000125037	EMC3	protein_coding	3	ER membrane protein complex subunit 3	22261.2	-0.634634	0.255794	-2.48104	0.0131	0.0769371
ENSG00000127314	RAP1B	protein_coding	12	RAP1B, member of RAS oncogene family	9350.94	-0.788215	0.317739	-2.48071	0.0131119	0.0769371
ENSG00000160218	TRAPPC10	protein_coding	21	trafficking protein particle complex 10	334.628	0.632799	0.255079	2.48079	0.0131092	0.0769371
ENSG00000277075	HIST1H2AE	protein_coding	6	histone cluster 1 H2A family member e	3356.48	-0.784552	0.316318	-2.48026	0.0131287	0.0769715
ENSG00000286511	Z95118.2	lncRNA	6	novel transcript	103.069	-1.14901	0.463251	-2.48007	0.0131356	0.0769715
ENSG00000105699	LSR	protein_coding	19	lipolysis stimulated lipoprotein receptor	264.749	-0.951863	0.3839	-2.47955	0.0131549	0.0769862
ENSG00000215022	AL008729.1	lncRNA	6	novel transcript, antisense to PHACTR1	481.426	-0.805918	0.325015	-2.47952	0.0131559	0.0769862
ENSG00000119314	PTBP3	protein_coding	9	polypyrimidine tract binding protein 3	462.915	-0.779339	0.314382	-2.47878	0.0131833	0.0769903
ENSG00000143889	HNRNPLL	protein_coding	2	heterogeneous nuclear ribonucleoprotein L like	874.686	-0.544456	0.219641	-2.47882	0.0131818	0.0769903
ENSG00000171992	SYNPO	protein_coding	5	synaptopodin	87.2279	-1.14489	0.461765	-2.47878	0.0131833	0.0769903
ENSG00000135148	TRAFD1	protein_coding	12	TRAF-type zinc finger domain containing 1	864.357	-0.772184	0.311544	-2.47848	0.0131942	0.0770017
ENSG00000172578	KLHL6	protein_coding	3	kelch like family member 6	1469.84	-0.804642	0.32475	-2.47776	0.0132211	0.0771066
ENSG00000196976	LAGE3	protein_coding	X	L antigen family member 3	94.7742	0.973634	0.392824	2.47703	0.0132481	0.0772121
ENSG00000125779	PANK2	protein_coding	20	pantothenate kinase 2	849.905	-0.615122	0.248392	-2.47644	0.01327	0.0772303
ENSG00000130517	PGPEP1	protein_coding	19	pyroglutamyl-peptidase I	218.089	0.949934	0.38358	2.47642	0.0132709	0.0772303
ENSG00000134153	EMC7	protein_coding	15	ER membrane protein complex subunit 7	74.6847	0.91374	0.36897	2.47574	0.0132959	0.0772303
ENSG00000136305	CIDEB	protein_coding	14	cell death inducing DFFA like effector b	91.0191	0.875259	0.353307	2.47598	0.0132873	0.0772303
ENSG00000223804	AC244669.1	transcribed_unprocessed_pseudogene	1	Poly [ADP-ribose] polymerase 8 (PARP8) pseudogene	353.938	-1.08168	0.436963	-2.47583	0.0132927	0.0772303
ENSG00000204397	CARD16	protein_coding	11	caspase recruitment domain family member 16	1846.9	0.777794	0.314231	2.47525	0.0133143	0.0772857
ENSG00000198951	NAGA	protein_coding	22	alpha-N-acetylgalactosaminidase	334.704	0.859261	0.347246	2.47436	0.0133474	0.0774259
ENSG00000158373	HIST1H2BD	protein_coding	6	histone cluster 1 H2B family member d	2287.26	-0.978725	0.39562	-2.474	0.0133611	0.0774531
ENSG00000100426	ZBED4	protein_coding	22	zinc finger BED-type containing 4	163.478	-0.798069	0.3227	-2.47274	0.013408	0.0776494
ENSG00000277224	HIST1H2BF	protein_coding	6	histone cluster 1 H2B family member f	448.73	-1.17295	0.474492	-2.47261	0.0134129	0.0776494
ENSG00000166471	TMEM41B	protein_coding	11	transmembrane protein 41B	100.147	-0.845649	0.342104	-2.47185	0.0134416	0.0776883
ENSG00000197283	SYNGAP1	protein_coding	6	synaptic Ras GTPase activating protein 1	117.482	0.877005	0.354745	2.47172	0.0134466	0.0776883
ENSG00000213593	TMX2	protein_coding	11	thioredoxin related transmembrane protein 2	99.2238	1.03992	0.420422	2.47201	0.0134356	0.0776883
ENSG00000118217	ATF6	protein_coding	1	activating transcription factor 6	146.541	0.971028	0.392962	2.47077	0.0134821	0.0778418
ENSG00000117419	ERI3	protein_coding	1	ERI1 exoribonuclease family member 3	30.241	1.28244	0.518484	2.46975	0.0135207	0.0780124
ENSG00000100804	PSMB5	protein_coding	14	proteasome subunit beta 5	119.326	1.01477	0.410872	2.46868	0.0135614	0.078195
ENSG00000126247	CAPNS1	protein_coding	19	calpain small subunit 1	11681	0.640599	0.259726	2.46644	0.0136464	0.0786328
ENSG00000125967	NECAB3	protein_coding	20	N-terminal EF-hand calcium binding protein 3	407.121	1.18825	0.482051	2.46584	0.0136691	0.0787112
ENSG00000126945	HNRNPH2	protein_coding	X	heterogeneous nuclear ribonucleoprotein H2	347.141	-0.705465	0.286168	-2.46507	0.0136988	0.0788295
ENSG00000134909	ARHGAP32	protein_coding	11	Rho GTPase activating protein 32	632.322	-0.821567	0.333379	-2.46435	0.013726	0.0789338
ENSG00000170175	CHRNB1	protein_coding	17	cholinergic receptor nicotinic beta 1 subunit	389.506	-0.88189	0.358385	-2.46082	0.0138621	0.0796633
ENSG00000112473	SLC39A7	protein_coding	6	solute carrier family 39 member 7	231.475	0.751715	0.305614	2.45963	0.0139079	0.0797925
ENSG00000157500	APPL1	protein_coding	3	adaptor protein, phosphotyrosine interacting with PH domain and leucine zipper 1	130.44	-0.803715	0.326704	-2.45952	0.0139122	0.0797925
ENSG00000214114	MYCBP	protein_coding	1	MYC binding protein	1020.83	-0.635839	0.258488	-2.45983	0.0139001	0.0797925
ENSG00000185104	FAF1	protein_coding	1	Fas associated factor 1	67.464	0.983881	0.399729	2.45891	0.0139358	0.0798746
ENSG00000204356	NELFE	protein_coding	6	negative elongation factor complex member E	189.556	1.00106	0.407257	2.4571	0.0140064	0.0802262
ENSG00000110906	KCTD10	protein_coding	12	potassium channel tetramerization domain containing 10	841.353	-0.65282	0.265746	-2.45656	0.0140274	0.0802403
ENSG00000127914	AKAP9	protein_coding	7	A-kinase anchoring protein 9	279.847	-1.20314	0.489809	-2.45659	0.0140263	0.0802403
ENSG00000160539	PLPP7	protein_coding	9	phospholipid phosphatase 7 (inactive)	31.1307	1.28748	0.524459	2.45403	0.0141265	0.0807538
ENSG00000107223	EDF1	protein_coding	9	endothelial differentiation related factor 1	1522.35	0.613502	0.250172	2.45227	0.0141958	0.0810964
ENSG00000110514	MADD	protein_coding	11	MAP kinase activating death domain	3765.03	-0.82623	0.336996	-2.4518	0.0142145	0.0811491
ENSG00000105810	CDK6	protein_coding	7	cyclin dependent kinase 6	210.777	-0.814856	0.33281	-2.44844	0.0143478	0.0818562
ENSG00000109790	KLHL5	protein_coding	4	kelch like family member 5	1702.22	-0.70737	0.289053	-2.44721	0.0143966	0.0820805
ENSG00000056097	ZFR	protein_coding	5	zinc finger RNA binding protein	236.137	-0.81181	0.332032	-2.4446	0.0145015	0.0824318
ENSG00000111716	LDHB	protein_coding	12	lactate dehydrogenase B	940.235	0.615913	0.251931	2.44471	0.0144969	0.0824318
ENSG00000130164	LDLR	protein_coding	19	low density lipoprotein receptor	31.5247	1.43608	0.588781	2.44437	0.0145105	0.0824318
ENSG00000144231	POLR2D	protein_coding	2	RNA polymerase II subunit D	42.5756	1.25834	0.514083	2.44483	0.0144921	0.0824318
ENSG00000227543	SPAG5-AS1	lncRNA	17	SPAG5 antisense RNA 1	192.755	-0.880624	0.360287	-2.44463	0.0145	0.0824318
ENSG00000245552	AP000787.1	lncRNA	11	novel transcript, antisense to SESN3	281.192	-0.841956	0.344495	-2.44425	0.0145154	0.0824318
ENSG00000175309	PHYKPL	protein_coding	5	5-phosphohydroxy-L-lysine phospho-lyase	304.959	0.827666	0.338658	2.44394	0.0145277	0.0824474
ENSG00000218175	AC016739.1	processed_pseudogene	2	ribosomal protein, large, P1 (RPLP1) pseudogene	52.4989	1.07921	0.441334	2.44291	0.0145694	0.0826301
ENSG00000135636	DYSF	protein_coding	2	dysferlin	97.737	1.24982	0.51168	2.44198	0.014607	0.0827889
ENSG00000104823	ECH1	protein_coding	19	enoyl-CoA hydratase 1	370.875	0.83154	0.340509	2.44169	0.0146187	0.082801
ENSG00000171681	ATF7IP	protein_coding	12	activating transcription factor 7 interacting protein	221.575	-0.789325	0.323325	-2.44078	0.0146558	0.0829567
ENSG00000164291	ARSK	protein_coding	5	arylsulfatase family member K	67.3748	-0.94592	0.387636	-2.44052	0.014666	0.0829603
ENSG00000118689	FOXO3	protein_coding	6	forkhead box O3	683.826	-0.787281	0.322672	-2.43986	0.0146928	0.0830574
ENSG00000087157	PGS1	protein_coding	17	phosphatidylglycerophosphate synthase 1	151.3	0.72816	0.298602	2.43826	0.0147583	0.0832644
ENSG00000164512	ANKRD55	protein_coding	5	ankyrin repeat domain 55	90.341	-0.965767	0.395943	-2.43851	0.0147478	0.0832644
ENSG00000196476	C20orf96	protein_coding	20	chromosome 20 open reading frame 96	330.698	1.07372	0.440349	2.43837	0.0147539	0.0832644
ENSG00000025708	TYMP	protein_coding	22	thymidine phosphorylase	592.905	1.03482	0.42449	2.43772	0.0147802	0.0833339
ENSG00000172159	FRMD3	protein_coding	9	FERM domain containing 3	6233.12	-1.07585	0.441549	-2.43693	0.0148123	0.0834606
ENSG00000116266	STXBP3	protein_coding	1	syntaxin binding protein 3	692.748	-0.819305	0.336468	-2.43493	0.0148948	0.0838704
ENSG00000120992	LYPLA1	protein_coding	8	lysophospholipase 1	438.73	-0.834163	0.342822	-2.4332	0.014966	0.0841619
ENSG00000267175	AC105094.2	lncRNA	18	novel transcript	632.674	-0.792327	0.325649	-2.43329	0.0149623	0.0841619
ENSG00000176095	IP6K1	protein_coding	3	inositol hexakisphosphate kinase 1	238.951	-0.619344	0.254744	-2.43118	0.0150499	0.0845787
ENSG00000161533	ACOX1	protein_coding	17	acyl-CoA oxidase 1	77.295	0.913714	0.375897	2.42956	0.0151171	0.0849013
ENSG00000072135	PTPN18	protein_coding	2	protein tyrosine phosphatase non-receptor type 18	39952.9	-0.722235	0.297354	-2.42888	0.0151454	0.0850049
ENSG00000071243	ING3	protein_coding	7	inhibitor of growth family member 3	118.676	-0.94574	0.38955	-2.42702	0.0152236	0.0853885
ENSG00000112077	RHAG	protein_coding	6	Rh associated glycoprotein	38.5284	1.46306	0.606231	2.42637	0.0152507	0.0854849
ENSG00000132017	DCAF15	protein_coding	19	DDB1 and CUL4 associated factor 15	118.22	0.807019	0.332591	2.42593	0.0152692	0.0855333
ENSG00000065150	IPO5	protein_coding	13	importin 5	157.913	0.849666	0.3505	2.42367	0.0153646	0.0860122
ENSG00000072657	TRHDE	protein_coding	12	thyrotropin releasing hormone degrading enzyme	68.4566	-1.07759	0.444628	-2.4234	0.0153759	0.0860195
ENSG00000001461	NIPAL3	protein_coding	1	NIPA like domain containing 3	321.013	0.969291	0.400064	2.42278	0.015402	0.0860368
ENSG00000132640	BTBD3	protein_coding	20	BTB domain containing 3	127.097	-0.772089	0.318681	-2.42294	0.0153953	0.0860368
ENSG00000160796	NBEAL2	protein_coding	3	neurobeachin like 2	1433.9	0.707194	0.291911	2.42262	0.0154088	0.0860368
ENSG00000228253	MT-ATP8	protein_coding	MT	mitochondrially encoded ATP synthase membrane subunit 8	268322	-0.855634	0.353421	-2.42106	0.0154754	0.0863529
ENSG00000105229	PIAS4	protein_coding	19	protein inhibitor of activated STAT 4	253.254	-0.708222	0.292581	-2.4204	0.0155036	0.0864541
ENSG00000007968	E2F2	protein_coding	1	E2F transcription factor 2	42.7787	1.48383	0.61636	2.41979	0.0155295	0.0865424
ENSG00000168014	C2CD3	protein_coding	11	C2 domain containing 3 centriole elongation regulator	67.9072	0.915169	0.377993	2.41956	0.0155394	0.0865424
ENSG00000134070	IRAK2	protein_coding	3	interleukin 1 receptor associated kinase 2	230.647	-0.693914	0.286892	-2.4187	0.015576	0.0865789
ENSG00000137747	TMPRSS13	protein_coding	11	transmembrane serine protease 13	173.166	1.03077	0.426147	2.41894	0.0155659	0.0865789
ENSG00000210117	MT-TW	Mt_tRNA	MT	mitochondrially encoded tRNA-Trp (UGA/G)	75101.6	-0.868954	0.359272	-2.41871	0.0155757	0.0865789
ENSG00000159069	FBXW5	protein_coding	9	F-box and WD repeat domain containing 5	5640	0.68782	0.284496	2.41768	0.0156196	0.0867657
ENSG00000161981	SNRNP25	protein_coding	16	small nuclear ribonucleoprotein U11/U12 subunit 25	42.1785	1.48626	0.617951	2.41688	0.0156542	0.0869017
ENSG00000186660	ZFP91	protein_coding	11	ZFP91 zinc finger protein	342.814	-0.582656	0.241146	-2.41618	0.0156844	0.0870137
ENSG00000129250	KIF1C	protein_coding	17	kinesin family member 1C	176.032	1.00821	0.417522	2.41452	0.0157558	0.0873536
ENSG00000196705	ZNF431	protein_coding	19	zinc finger protein 431	269.314	-0.711684	0.294818	-2.41413	0.0157729	0.0873923
ENSG00000100401	RANGAP1	protein_coding	22	Ran GTPase activating protein 1	218.805	0.857373	0.355119	2.41386	0.0157846	0.0874014
ENSG00000011485	PPP5C	protein_coding	19	protein phosphatase 5 catalytic subunit	120.639	-1.18669	0.491806	-2.41265	0.0158372	0.0876364
ENSG00000120742	SERP1	protein_coding	3	stress associated endoplasmic reticulum protein 1	2292.4	-0.65987	0.273589	-2.41194	0.0158681	0.0877454
ENSG00000211450	SELENOH	protein_coding	11	selenoprotein H	342.022	0.737195	0.305634	2.41173	0.0158772	0.0877454
ENSG00000177868	SVBP	protein_coding	1	small vasohibin binding protein	606.358	-0.72365	0.300242	-2.41023	0.0159425	0.0880502
ENSG00000130779	CLIP1	protein_coding	12	CAP-Gly domain containing linker protein 1	1143.19	-0.770919	0.320106	-2.4084	0.0160226	0.0882011
ENSG00000132912	DCTN4	protein_coding	5	dynactin subunit 4	903.136	-0.654448	0.271681	-2.40892	0.0159997	0.0882011
ENSG00000147853	AK3	protein_coding	9	adenylate kinase 3	1143.86	-0.730668	0.303374	-2.40848	0.016019	0.0882011
ENSG00000165629	ATP5F1C	protein_coding	10	ATP synthase F1 subunit gamma	551.02	0.515138	0.213863	2.40867	0.0160106	0.0882011
ENSG00000166025	AMOTL1	protein_coding	11	angiomotin like 1	69.1157	-1.11462	0.463458	-2.40823	0.0160301	0.0882011
ENSG00000188580	NKAIN2	protein_coding	6	sodium/potassium transporting ATPase interacting 2	46.4728	-1.25242	0.519883	-2.40818	0.0160323	0.0882011
ENSG00000204843	DCTN1	protein_coding	2	dynactin subunit 1	281.954	0.675146	0.280353	2.40798	0.0160412	0.0882011
ENSG00000204344	STK19	protein_coding	6	serine/threonine kinase 19	132.474	0.871767	0.362256	2.40652	0.0161054	0.0884981
ENSG00000170323	FABP4	protein_coding	8	fatty acid binding protein 4	410.207	1.21652	0.505958	2.40592	0.0161317	0.088586
ENSG00000073578	SDHA	protein_coding	5	succinate dehydrogenase complex flavoprotein subunit A	442.262	-0.744732	0.309639	-2.40519	0.0161641	0.0887079
ENSG00000069974	RAB27A	protein_coding	15	RAB27A, member RAS oncogene family	122.839	0.963474	0.400713	2.4037	0.01623	0.0889882
ENSG00000256050	AL583722.1	lncRNA	14	novel transcript	118.64	-0.742789	0.30904	-2.40357	0.0162358	0.0889882
ENSG00000205726	ITSN1	protein_coding	21	intersectin 1	166.358	-0.669679	0.278813	-2.40198	0.0163067	0.0893202
ENSG00000198898	CAPZA2	protein_coding	7	capping actin protein of muscle Z-line subunit alpha 2	6981.27	-0.689157	0.286945	-2.40172	0.0163183	0.0893275
ENSG00000138758	SEPTIN11	protein_coding	4	septin 11	4209.48	-0.65444	0.272553	-2.40116	0.016343	0.0894057
ENSG00000121797	CCRL2	protein_coding	3	C-C motif chemokine receptor like 2	45.7015	0.97754	0.40689	2.39993	0.0163984	0.0895953
ENSG00000134758	RNF138	protein_coding	18	ring finger protein 138	107.16	-1.16116	0.483639	-2.40009	0.0163912	0.0895953
ENSG00000168564	CDKN2AIP	protein_coding	4	CDKN2A interacting protein	315.061	-1.21006	0.504507	-2.39916	0.0164325	0.0897253
ENSG00000099341	PSMD8	protein_coding	19	proteasome 26S subunit, non-ATPase 8	301.344	0.856381	0.357076	2.398	0.016485	0.089955
ENSG00000278600	AC015871.4	lncRNA	15	novel transcript, sense intronic to ST20	263.051	-1.13415	0.473348	-2.39664	0.0165462	0.0902318
ENSG00000108309	RUNDC3A	protein_coding	17	RUN domain containing 3A	100.722	1.45604	0.646775	2.39598	0.0165758	0.0903367
ENSG00000177917	ARL6IP6	protein_coding	2	ADP ribosylation factor like GTPase 6 interacting protein 6	161.422	-0.923161	0.385563	-2.39482	0.0166286	0.0905104
ENSG00000286989	AL691432.4	lncRNA	1	novel transcript	179.636	1.20989	0.505507	2.39486	0.0166266	0.0905104
ENSG00000165416	SUGT1	protein_coding	13	SGT1 homolog, MIS12 kinetochore complex assembly cochaperone	165.582	0.782915	0.32692	2.39424	0.0166548	0.0905956
ENSG00000183337	BCOR	protein_coding	X	BCL6 corepressor	143.363	-1.21798	0.508843	-2.39392	0.0166693	0.0906008
ENSG00000238201	AC114752.2	lncRNA	2	novel transcript	2435.04	-0.762895	0.318704	-2.39376	0.0166767	0.0906008
ENSG00000225969	ABHD11-AS1	transcribed_unitary_pseudogene	7	ABHD11 antisense RNA 1 (tail to tail)	31.4631	1.36216	0.569367	2.39323	0.0167006	0.0906738
ENSG00000110711	AIP	protein_coding	11	aryl hydrocarbon receptor interacting protein	227.804	0.880575	0.36793	2.39266	0.0167265	0.0907007
ENSG00000119508	NR4A3	protein_coding	9	nuclear receptor subfamily 4 group A member 3	128.847	-1.23252	0.515294	-2.39284	0.0167185	0.0907007
ENSG00000062716	VMP1	protein_coding	17	vacuole membrane protein 1	228.178	-1.08677	0.454438	-2.3914	0.0167842	0.0909567
ENSG00000116209	TMEM59	protein_coding	1	transmembrane protein 59	877.551	0.701669	0.293592	2.38995	0.0168508	0.091089
ENSG00000135679	MDM2	protein_coding	12	MDM2 proto-oncogene	239.024	-0.718274	0.300436	-2.39041	0.0168295	0.091089
ENSG00000138496	PARP9	protein_coding	3	poly(ADP-ribose) polymerase family member 9	211.286	1.01445	0.424411	2.39021	0.0168386	0.091089
ENSG00000152082	MZT2B	protein_coding	2	mitotic spindle organizing protein 2B	245.607	0.893623	0.373803	2.39005	0.0168462	0.091089
ENSG00000112306	RPS12	protein_coding	6	ribosomal protein S12	4817.56	1.06216	0.444677	2.38893	0.0168974	0.0912838
ENSG00000131791	PRKAB2	protein_coding	1	protein kinase AMP-activated non-catalytic subunit beta 2	680.464	-0.876397	0.366997	-2.38805	0.0169381	0.0913325
ENSG00000164938	TP53INP1	protein_coding	8	tumor protein p53 inducible nuclear protein 1	99.391	-1.11019	0.464541	-2.3885	0.0169172	0.0913325
ENSG00000197442	MAP3K5	protein_coding	6	mitogen-activated protein kinase kinase kinase 5	741.147	-0.691118	0.289387	-2.3882	0.0169312	0.0913325
ENSG00000163281	GNPDA2	protein_coding	4	glucosamine-6-phosphate deaminase 2	87.0702	-0.882151	0.369561	-2.38669	0.0170006	0.0916126
ENSG00000167657	DAPK3	protein_coding	19	death associated protein kinase 3	401.183	-0.782298	0.327904	-2.38585	0.0170397	0.0917661
ENSG00000135390	ATP5MC2	protein_coding	12	ATP synthase membrane subunit c locus 2	701.382	0.78245	0.328004	2.38535	0.0170628	0.0918334
ENSG00000099875	MKNK2	protein_coding	19	MAPK interacting serine/threonine kinase 2	161.315	1.00531	0.421334	2.38512	0.0170736	0.0918342
ENSG00000081665	ZNF506	protein_coding	19	zinc finger protein 506	58.114	-0.911838	0.382257	-2.38465	0.0170955	0.0918949
ENSG00000099385	BCL7C	protein_coding	16	BAF chromatin remodeling complex subunit BCL7C	124.17	1.10019	0.46132	2.3836	0.0171441	0.0919392
ENSG00000183765	CHEK2	protein_coding	22	checkpoint kinase 2	59.9726	1.30738	0.548397	2.38359	0.0171446	0.0919392
ENSG00000235859	AC006978.1	processed_pseudogene	7	proteasome (prosome, macropain) 26S subunit, ATPase, 5 (PSMC5) pseudogene	109.615	-1.05568	0.442807	-2.38356	0.0171463	0.0919392
ENSG00000274253	AC138649.1	lncRNA	15	novel transcript, sense overlapping NIPA1	55.9189	1.357	0.570205	2.38419	0.0171168	0.0919392
ENSG00000119777	TMEM214	protein_coding	2	transmembrane protein 214	115.602	0.751786	0.315647	2.38121	0.0172557	0.0924687
ENSG00000186314	PRELID2	protein_coding	5	PRELI domain containing 2	79.4723	1.08885	0.457554	2.38005	0.0173102	0.0927033
ENSG00000257093	DENND11	protein_coding	7	DENN domain containing 11	317.322	-0.972597	0.408672	-2.37975	0.0173243	0.0927212
ENSG00000160310	PRMT2	protein_coding	21	protein arginine methyltransferase 2	4814.75	0.594831	0.250053	2.37882	0.0173683	0.0928553
ENSG00000284024	HSPA14	protein_coding	10	heat shock protein family A (Hsp70) member 14	87.3477	-1.16722	0.490389	-2.37876	0.0173708	0.0928553
ENSG00000124831	LRRFIP1	protein_coding	2	LRR binding FLII interacting protein 1	2177.19	-0.703432	0.29575	-2.37849	0.0173837	0.0928672
ENSG00000273611	ZNHIT3	protein_coding	17	zinc finger HIT-type containing 3	112.267	0.741532	0.311844	2.37713	0.0174479	0.0931526
ENSG00000162704	ARPC5	protein_coding	1	actin related protein 2/3 complex subunit 5	8441.68	-0.651281	0.274096	-2.37611	0.017496	0.0933518
ENSG00000125772	GPCPD1	protein_coding	20	glycerophosphocholine phosphodiesterase 1	818.87	-0.802501	0.33796	-2.37457	0.0175695	0.0936857
ENSG00000175581	MRPL48	protein_coding	11	mitochondrial ribosomal protein L48	59.0508	1.05062	0.442229	2.37317	0.0176363	0.093984
ENSG00000185361	TNFAIP8L1	protein_coding	19	TNF alpha induced protein 8 like 1	1531.25	-0.853034	0.359546	-2.37257	0.0176649	0.0940785
ENSG00000101474	APMAP	protein_coding	20	adipocyte plasma membrane associated protein	255.486	0.920558	0.388034	2.37211	0.017687	0.0941382
ENSG00000173264	GPR137	protein_coding	11	G protein-coupled receptor 137	899.3	0.575909	0.242879	2.37116	0.0177324	0.0943221
ENSG00000146834	MEPCE	protein_coding	7	methylphosphate capping enzyme	9572.8	-0.699244	0.295035	-2.37005	0.0177855	0.0945464
ENSG00000153814	JAZF1	protein_coding	7	JAZF zinc finger 1	63.7406	1.32403	0.559349	2.36834	0.0178683	0.0948696
ENSG00000197747	S100A10	protein_coding	1	S100 calcium binding protein A10	546.539	1.11919	0.47264	2.36843	0.0178638	0.0948696
ENSG00000140474	ULK3	protein_coding	15	unc-51 like kinase 3	167.439	0.815539	0.344354	2.36791	0.0178888	0.0949206
ENSG00000065978	YBX1	protein_coding	1	Y-box binding protein 1	8848.11	0.694487	0.293384	2.36716	0.0179251	0.0949964
ENSG00000198727	MT-CYB	protein_coding	MT	mitochondrially encoded cytochrome b	690129	-0.787118	0.332504	-2.36727	0.0179198	0.0949964
ENSG00000141644	MBD1	protein_coding	18	methyl-CpG binding domain protein 1	286.97	0.539143	0.227985	2.36474	0.018043	0.0955315
ENSG00000172428	COPS9	protein_coding	2	COP9 signalosome subunit 9	480.705	0.767058	0.324374	2.36463	0.0180482	0.0955315
ENSG00000244158	Z84488.1	lncRNA	6	novel transcript	31.0908	-1.44914	0.616085	-2.36419	0.0180697	0.0955869
ENSG00000187109	NAP1L1	protein_coding	12	nucleosome assembly protein 1 like 1	100967	0.7874	0.333157	2.36347	0.0181048	0.0956556
ENSG00000214182	PTMAP5	transcribed_processed_pseudogene	13	prothymosin alpha pseudogene 5	85.1204	-0.971043	0.410609	-2.36359	0.018099	0.0956556
ENSG00000268081	AC123912.1	lncRNA	19	novel transcript, antisense to ZNF429	199.285	-1.27181	0.538784	-2.36295	0.0181302	0.0957312
ENSG00000284874	AC000093.1	protein_coding	22	novel transcript	2163.64	0.842212	0.356538	2.36225	0.0181642	0.0958526
ENSG00000198952	SMG5	protein_coding	1	SMG5 nonsense mediated mRNA decay factor	404.417	0.614333	0.260135	2.36148	0.018202	0.0959935
ENSG00000206567	AC022007.1	lncRNA	3	novel transcript	145.998	-0.877996	0.371972	-2.36067	0.0182418	0.0961446
ENSG00000124635	HIST1H2BJ	protein_coding	6	histone cluster 1 H2B family member j	11084.7	-0.702465	0.297961	-2.35759	0.0183942	0.0965216
ENSG00000124785	NRN1	protein_coding	6	neuritin 1	30.6281	-1.37304	0.582917	-2.35759	0.0183939	0.0965216
ENSG00000132478	UNK	protein_coding	17	unk zinc finger	348.037	-0.911424	0.386671	-2.3571	0.0184182	0.0965216
ENSG00000134265	NAPG	protein_coding	18	NSF attachment protein gamma	328.277	-0.814321	0.345218	-2.35853	0.0183474	0.0965216
ENSG00000134297	PLEKHA8P1	transcribed_processed_pseudogene	12	pleckstrin homology domain containing A8 pseudogene 1	1256.25	-0.722389	0.306444	-2.35738	0.0184045	0.0965216
ENSG00000153551	CMTM7	protein_coding	3	CKLF like MARVEL transmembrane domain containing 7	62.2572	1.26236	0.535525	2.35721	0.0184127	0.0965216
ENSG00000160685	ZBTB7B	protein_coding	1	zinc finger and BTB domain containing 7B	4059.35	0.695567	0.295058	2.3574	0.0184033	0.0965216
ENSG00000207357	RNU6-2	snRNA	19	RNA, U6 small nuclear 2	28.9178	1.2356	0.524154	2.3577	0.0183884	0.0965216
ENSG00000221823	PPP3R1	protein_coding	2	protein phosphatase 3 regulatory subunit B, alpha	2360.53	-0.626632	0.265828	-2.3573	0.0184086	0.0965216
ENSG00000277258	PCGF2	protein_coding	17	polycomb group ring finger 2	96.6384	-1.47805	0.640371	-2.35697	0.0184249	0.0965216
ENSG00000080845	DLGAP4	protein_coding	20	DLG associated protein 4	266.47	0.755874	0.320796	2.3562	0.0184632	0.096605
ENSG00000185950	IRS2	protein_coding	13	insulin receptor substrate 2	340.951	-0.859478	0.364792	-2.35635	0.0184556	0.096605
ENSG00000127022	CANX	protein_coding	5	calnexin	428.7	0.698003	0.296284	2.35571	0.0184872	0.0966719
ENSG00000100678	SLC8A3	protein_coding	14	solute carrier family 8 member A3	596.08	-0.835942	0.354932	-2.35524	0.0185109	0.0967377
ENSG00000124657	OR2B6	protein_coding	6	olfactory receptor family 2 subfamily B member 6	1228.57	-0.739779	0.314167	-2.35469	0.0185381	0.0968211
ENSG00000213085	CFAP45	protein_coding	1	cilia and flagella associated protein 45	87.0402	1.0389	0.441258	2.35316	0.0186144	0.0971612
ENSG00000055070	SZRD1	protein_coding	1	SUZ RNA binding domain containing 1	3924.98	0.621666	0.264514	2.35023	0.018762	0.0977712
ENSG00000104660	LEPROTL1	protein_coding	8	leptin receptor overlapping transcript like 1	165.511	-0.779029	0.33146	-2.35	0.0187736	0.0977712
ENSG00000141905	NFIC	protein_coding	19	nuclear factor I C	100.47	0.816896	0.347496	2.35056	0.018745	0.0977712
ENSG00000198712	MT-CO2	protein_coding	MT	mitochondrially encoded cytochrome c oxidase II	1.63085e+06	-0.778178	0.331152	-2.34994	0.0187765	0.0977712
ENSG00000182871	COL18A1	protein_coding	21	collagen type XVIII alpha 1 chain	39.9573	1.30036	0.553994	2.34876	0.0188361	0.0980227
ENSG00000011009	LYPLA2	protein_coding	1	lysophospholipase 2	190.355	0.727118	0.309674	2.34762	0.0188936	0.0982625
ENSG00000162735	PEX19	protein_coding	1	peroxisomal biogenesis factor 19	245.493	0.736604	0.313971	2.34578	0.0189873	0.0986905
ENSG00000125148	MT2A	protein_coding	16	metallothionein 2A	208.475	0.845941	0.360751	2.34473	0.0190408	0.0987904
ENSG00000229638	RPL4P4	processed_pseudogene	3	ribosomal protein L4 pseudogene 4	145.187	0.792514	0.337965	2.34482	0.0190364	0.0987904
ENSG00000255240	AP001636.3	lncRNA	11	novel transcript	1997.32	-0.679989	0.289965	-2.34509	0.0190226	0.0987904
ENSG00000072756	TRNT1	protein_coding	3	tRNA nucleotidyl transferase 1	178.454	-0.901116	0.384466	-2.34356	0.0191006	0.0990416
ENSG00000165507	DEPP1	protein_coding	10	DEPP1 autophagy regulator	104.527	-1.12786	0.481471	-2.34229	0.019166	0.0993211
ENSG00000197557	TTC30A	protein_coding	2	tetratricopeptide repeat domain 30A	37.7434	-1.1368	0.485818	-2.34153	0.0192047	0.0994621
ENSG00000163735	CXCL5	protein_coding	4	C-X-C motif chemokine ligand 5	11419.4	-1.05821	0.452105	-2.34104	0.0192301	0.0995341
ENSG00000164896	FASTK	protein_coding	7	Fas activated serine/threonine kinase	76.4734	1.19428	0.509938	2.34021	0.0192728	0.0996952
ENSG00000078967	UBE2D4	protein_coding	7	ubiquitin conjugating enzyme E2 D4 (putative)	99.8844	0.982254	0.419706	2.33948	0.0193107	0.0998318
ENSG00000145741	BTF3	protein_coding	5	basic transcription factor 3	1699.86	0.670253	0.286536	2.33913	0.0193289	0.0998659
ENSG00000156471	PTDSS1	protein_coding	8	phosphatidylserine synthase 1	411.656	0.659136	0.281803	2.33889	0.0193412	0.0998701
ENSG00000159840	ZYX	protein_coding	7	zyxin	20985.3	0.714598	0.305617	2.33822	0.019376	0.0999897
ENSG00000142949	PTPRF	protein_coding	1	protein tyrosine phosphatase receptor type F	456.636	-1.06136	0.454305	-2.33668	0.0194559	0.100342
ENSG00000105371	ICAM4	protein_coding	19	intercellular adhesion molecule 4 (Landsteiner-Wiener blood group)	86.0586	0.905105	0.38744	2.3355	0.0195174	0.10048
ENSG00000169895	SYAP1	protein_coding	X	synapse associated protein 1	112.015	0.875744	0.374776	2.33592	0.0194954	0.10048
ENSG00000272168	CASC15	lncRNA	6	cancer susceptibility 15	234.723	-1.02091	0.437149	-2.33558	0.0195132	0.10048
ENSG00000166035	LIPC	protein_coding	15	lipase C, hepatic type	1336.84	-1.0346	0.443102	-2.33523	0.0195312	0.100491
ENSG00000185614	INKA1	protein_coding	3	inka box actin regulator 1	793.497	-0.521248	0.223296	-2.33432	0.0195788	0.100676
ENSG00000247240	UBL7-AS1	lncRNA	15	UBL7 antisense RNA 1 (head to head)	41.616	-1.23565	0.529209	-2.33184	0.0197093	0.101287
ENSG00000160703	NLRX1	protein_coding	11	NLR family member X1	370.751	0.8767	0.37612	2.33084	0.0197618	0.101496
ENSG00000133460	SLC2A11	protein_coding	22	solute carrier family 2 member 11	307.747	1.03481	0.444155	2.33032	0.0197895	0.101578
ENSG00000138382	METTL5	protein_coding	2	methyltransferase like 5	40.1684	1.03276	0.442966	2.32868	0.0198758	0.101961
ENSG00000188895	MSL1	protein_coding	17	MSL complex subunit 1	792.857	-0.620724	0.26662	-2.32814	0.0199046	0.102048
ENSG00000177169	ULK1	protein_coding	12	unc-51 like autophagy activating kinase 1	300.649	-0.654002	0.280967	-2.32753	0.019937	0.102154
ENSG00000125821	DTD1	protein_coding	20	D-aminoacyl-tRNA deacylase 1	371.046	0.774498	0.332893	2.32658	0.0199874	0.10229
ENSG00000240065	PSMB9	protein_coding	6	proteasome subunit beta 9	1021	-0.612827	0.26338	-2.32673	0.0199794	0.10229
ENSG00000119013	NDUFB3	protein_coding	2	NADH:ubiquinone oxidoreductase subunit B3	359.767	0.752106	0.323438	2.32513	0.0200649	0.102566
ENSG00000183401	CCDC159	protein_coding	19	coiled-coil domain containing 159	130.244	0.867696	0.373058	2.32535	0.0200535	0.102566
ENSG00000230773	AC092650.1	lncRNA	2	novel transcript	433.514	-0.988253	0.425333	-2.3236	0.0201469	0.102924
ENSG00000006625	GGCT	protein_coding	7	gamma-glutamylcyclotransferase	50.2259	1.14671	0.49357	2.32204	0.020231	0.103293
ENSG00000119689	DLST	protein_coding	14	dihydrolipoamide S-succinyltransferase	1534.36	-0.704736	0.303552	-2.32164	0.0202526	0.103342
ENSG00000232533	AC093673.1	lncRNA	7	novel transcript	829.318	0.681975	0.293869	2.32064	0.0203064	0.103555
ENSG00000101557	USP14	protein_coding	18	ubiquitin specific peptidase 14	118.637	0.740191	0.319151	2.31875	0.0204085	0.103977
ENSG00000230202	AL450405.1	processed_pseudogene	6	ribosomal protein L29 (RPL29) pseudogene	29.8467	1.44153	0.624903	2.31867	0.020413	0.103977
ENSG00000196922	ZNF252P	transcribed_unprocessed_pseudogene	8	zinc finger protein 252, pseudogene	44.0043	1.0104	0.435245	2.31828	0.0204339	0.103991
ENSG00000272746	AP005131.7	lncRNA	18	novel transcript, sense intronic to LDLRAD4	39.7965	1.0094	0.4348	2.31817	0.0204399	0.103991
ENSG00000101160	CTSZ	protein_coding	20	cathepsin Z	1341.89	0.821992	0.354635	2.31792	0.0204538	0.104001
ENSG00000057757	PITHD1	protein_coding	1	PITH domain containing 1	417.058	0.761719	0.328672	2.31731	0.0204869	0.104047
ENSG00000173692	PSMD1	protein_coding	2	proteasome 26S subunit, non-ATPase 1	430.584	0.541136	0.233495	2.31751	0.0204762	0.104047
ENSG00000116747	RO60	protein_coding	1	Ro60, Y RNA binding protein	161.341	-0.67865	0.292969	-2.31666	0.0205224	0.104166
ENSG00000183172	SMDT1	protein_coding	22	single-pass membrane protein with aspartate rich tail 1	1560.82	0.606517	0.261882	2.31599	0.0205589	0.10429
ENSG00000176087	SLC35A4	protein_coding	5	solute carrier family 35 member A4	325.327	0.770644	0.332872	2.31496	0.0206153	0.104515
ENSG00000272870	AC097534.2	lncRNA	4	novel transcript, antisense to SAP30	32.6184	-1.26926	0.548038	-2.31466	0.0206313	0.104534
ENSG00000260592	AC130456.3	lncRNA	16	novel transcript, antisense to TMC5	146.507	1.3557	0.641379	2.31397	0.0206693	0.104665
ENSG00000186792	HYAL3	protein_coding	3	hyaluronidase 3	283.101	0.943526	0.40849	2.30983	0.0208975	0.105759
ENSG00000235655	H3F3AP4	processed_pseudogene	2	H3 histone, family 3A, pseudogene 4	9212.17	-0.816803	0.35367	-2.30956	0.0209128	0.105775
ENSG00000243678	NME2	protein_coding	17	NME/NM23 nucleoside diphosphate kinase 2	54.2998	1.26265	0.546563	2.30841	0.0209762	0.106033
ENSG00000116198	CEP104	protein_coding	1	centrosomal protein 104	123.187	0.723436	0.313356	2.30811	0.0209928	0.106055
ENSG00000071539	TRIP13	protein_coding	5	thyroid hormone receptor interactor 13	39.0638	-1.01713	0.440832	-2.30667	0.0210732	0.106399
ENSG00000137145	DENND4C	protein_coding	9	DENN domain containing 4C	431.156	-0.890195	0.385947	-2.3064	0.0210882	0.106413
ENSG00000119632	IFI27L2	protein_coding	14	interferon alpha inducible protein 27 like 2	3470.11	0.732441	0.317611	2.30611	0.0211048	0.106434
ENSG00000226864	ATE1-AS1	transcribed_unitary_pseudogene	10	ATE1 antisense RNA 1	36.2828	1.39337	0.607589	2.30515	0.0211579	0.10664
ENSG00000163297	ANTXR2	protein_coding	4	ANTXR cell adhesion molecule 2	920.435	-0.642177	0.278691	-2.30428	0.0212068	0.106825
ENSG00000197971	MBP	protein_coding	18	myelin basic protein	3120.36	-0.751444	0.326219	-2.30352	0.0212496	0.106978
ENSG00000174165	ZDHHC24	protein_coding	11	zinc finger DHHC-type containing 24	30.0241	1.05264	0.456478	2.30165	0.0213551	0.107447
ENSG00000274211	SOCS7	protein_coding	17	suppressor of cytokine signaling 7	30.7669	-1.05736	0.459385	-2.3014	0.0213691	0.107455
ENSG00000244041	LINC01011	lncRNA	6	long intergenic non-protein coding RNA 1011	3735.97	-0.719261	0.312567	-2.30115	0.021383	0.107462
ENSG00000152749	GPR180	protein_coding	13	G protein-coupled receptor 180	60.7748	-1.03345	0.449427	-2.3009	0.0213974	0.107472
ENSG00000123405	NFE2	protein_coding	12	nuclear factor, erythroid 2	8011.63	-0.570893	0.248157	-2.30054	0.0214176	0.10751
ENSG00000183258	DDX41	protein_coding	5	DEAD-box helicase 41	594.21	0.679264	0.295521	2.29849	0.021534	0.108032
ENSG00000172586	CHCHD1	protein_coding	10	coiled-coil-helix-coiled-coil-helix domain containing 1	129.85	0.809106	0.352179	2.29697	0.0216203	0.108368
ENSG00000198492	YTHDF2	protein_coding	1	YTH N6-methyladenosine RNA binding protein 2	348.828	-0.734629	0.319804	-2.29687	0.021626	0.108368
ENSG00000198938	MT-CO3	protein_coding	MT	mitochondrially encoded cytochrome c oxidase III	1.34667e+06	-0.766321	0.333781	-2.29591	0.021681	0.108581
ENSG00000196419	XRCC6	protein_coding	22	X-ray repair cross complementing 6	1266.53	0.664176	0.289374	2.29514	0.0217252	0.108739
ENSG00000241837	ATP5PO	protein_coding	21	ATP synthase peripheral stalk subunit OSCP	348.595	0.752838	0.328057	2.29453	0.0217599	0.10885
ENSG00000285967	NIPBL-DT	lncRNA	5	NIPBL divergent transcript	102.407	-1.05179	0.458915	-2.29424	0.0217765	0.10887
ENSG00000164978	NUDT2	protein_coding	9	nudix hydrolase 2	113.96	0.646339	0.282042	2.29101	0.0219629	0.109675
ENSG00000273143	AL355512.1	lncRNA	10	novel transcript	107.896	1.30325	0.570095	2.29109	0.021958	0.109675
ENSG00000119048	UBE2B	protein_coding	5	ubiquitin conjugating enzyme E2 B	1045.84	-0.667593	0.291576	-2.28958	0.0220459	0.110026
ENSG00000139579	NABP2	protein_coding	12	nucleic acid binding protein 2	85.0618	0.969305	0.423217	2.2887	0.0220969	0.110217
ENSG00000175634	RPS6KB2	protein_coding	11	ribosomal protein S6 kinase B2	360.764	0.616925	0.269604	2.28809	0.0221323	0.11033
ENSG00000128918	ALDH1A2	protein_coding	15	aldehyde dehydrogenase 1 family member A2	51.4042	-1.24253	0.543788	-2.28703	0.022194	0.110574
ENSG00000054523	KIF1B	protein_coding	1	kinesin family member 1B	273.152	-0.952828	0.41687	-2.28593	0.0222582	0.11083
ENSG00000100505	TRIM9	protein_coding	14	tripartite motif containing 9	31.8067	-1.18995	0.520504	-2.28522	0.0223	0.110974
ENSG00000123353	ORMDL2	protein_coding	12	ORMDL sphingolipid biosynthesis regulator 2	57.7343	1.01345	0.443859	2.28324	0.0224165	0.111433
ENSG00000169764	UGP2	protein_coding	2	UDP-glucose pyrophosphorylase 2	2846.28	-0.60869	0.266595	-2.28321	0.0224181	0.111433
ENSG00000205629	LCMT1	protein_coding	16	leucine carboxyl methyltransferase 1	87.1817	1.0132	0.443582	2.28252	0.0224586	0.111571
ENSG00000090661	CERS4	protein_coding	19	ceramide synthase 4	55.6389	0.946899	0.414708	2.28204	0.022487	0.111605
ENSG00000108518	PFN1	protein_coding	17	profilin 1	19080.3	0.486687	0.213336	2.28131	0.0225301	0.111605
ENSG00000144224	UBXN4	protein_coding	2	UBX domain protein 4	181.696	-0.7471	0.327411	-2.28145	0.0225219	0.111605
ENSG00000151575	TEX9	protein_coding	15	testis expressed 9	256.585	-0.993042	0.435279	-2.28141	0.0225245	0.111605
ENSG00000198162	MAN1A2	protein_coding	1	mannosidase alpha class 1A member 2	99.7514	-0.793315	0.347596	-2.28193	0.0224932	0.111605
ENSG00000102401	ARMCX3	protein_coding	X	armadillo repeat containing X-linked 3	3467.52	-0.82312	0.360943	-2.28052	0.0225769	0.111709
ENSG00000171488	LRRC8C	protein_coding	1	leucine rich repeat containing 8 VRAC subunit C	86.6426	-1.20718	0.529539	-2.28072	0.0225652	0.111709
ENSG00000125868	DSTN	protein_coding	20	destrin, actin depolymerizing factor	2360.43	0.716335	0.314261	2.27944	0.0226407	0.111961
ENSG00000132507	EIF5A	protein_coding	17	eukaryotic translation initiation factor 5A	714.928	0.740247	0.324863	2.27852	0.0226958	0.112105
ENSG00000184743	ATL3	protein_coding	11	atlastin GTPase 3	566.284	-0.614197	0.269535	-2.27867	0.0226866	0.112105
ENSG00000116521	SCAMP3	protein_coding	1	secretory carrier membrane protein 3	104.516	0.914103	0.401098	2.27819	0.0227155	0.112139
ENSG00000175806	MSRA	protein_coding	8	methionine sulfoxide reductase A	426.59	0.757303	0.332493	2.27765	0.0227476	0.112233
ENSG00000083642	PDS5B	protein_coding	13	PDS5 cohesin associated factor B	68.3572	-0.937109	0.411533	-2.27568	0.0228652	0.112749
ENSG00000145730	PAM	protein_coding	5	peptidylglycine alpha-amidating monooxygenase	292.633	0.913209	0.401321	2.27539	0.0228828	0.112771
ENSG00000103569	AQP9	protein_coding	15	aquaporin 9	36.4519	1.39013	0.614029	2.27479	0.0229188	0.11282
ENSG00000251600	AC107223.1	lncRNA	4	novel transcript, antisense to GYPA	1956.14	-1.03569	0.455349	-2.27493	0.0229101	0.11282
ENSG00000127445	PIN1	protein_coding	19	peptidylprolyl cis/trans isomerase, NIMA-interacting 1	279.493	0.637231	0.280299	2.27317	0.0230159	0.113233
ENSG00000064490	RFXANK	protein_coding	19	regulatory factor X associated ankyrin containing protein	157.16	0.945161	0.415856	2.27199	0.023087	0.113519
ENSG00000213563	C8orf82	protein_coding	8	chromosome 8 open reading frame 82	113.678	0.944268	0.415774	2.27152	0.0231153	0.113529
ENSG00000276085	CCL3L1	protein_coding	17	C-C motif chemokine ligand 3 like 1	707.735	1.37427	0.645617	2.27171	0.0231042	0.113529
ENSG00000105221	AKT2	protein_coding	19	AKT serine/threonine kinase 2	1018.17	0.701973	0.309394	2.26888	0.0232757	0.114252
ENSG00000177947	ODF3	protein_coding	11	outer dense fiber of sperm tails 3	141.878	-0.961763	0.423976	-2.26812	0.023322	0.114414
ENSG00000162873	KLHDC8A	protein_coding	1	kelch domain containing 8A	51.6334	1.40393	0.625482	2.2677	0.0233476	0.114475
ENSG00000068366	ACSL4	protein_coding	X	acyl-CoA synthetase long chain family member 4	271.68	-0.840953	0.370951	-2.2667	0.0234088	0.114699
ENSG00000131116	ZNF428	protein_coding	19	zinc finger protein 428	464.029	0.703494	0.310368	2.26651	0.0234199	0.114699
ENSG00000034053	APBA2	protein_coding	15	amyloid beta precursor protein binding family A member 2	195.972	0.802406	0.354247	2.26477	0.0235265	0.115091
ENSG00000287728	AL360015.1	lncRNA	6	novel transcript	357.205	-1.39707	0.622658	-2.26493	0.0235168	0.115091
ENSG00000178605	GTPBP6	protein_coding	X	GTP binding protein 6 (putative)	76.8562	1.01868	0.449584	2.26423	0.0235603	0.115191
ENSG00000272360	AC116036.2	lncRNA	3	novel transcript	99.6147	-0.914249	0.403751	-2.26388	0.0235818	0.115231
ENSG00000119844	AFTPH	protein_coding	2	aftiphilin	677.011	-0.768504	0.339624	-2.26272	0.0236527	0.115447
ENSG00000272690	LINC02018	lncRNA	3	long intergenic non-protein coding RNA 2018	85.6061	-1.03969	0.459261	-2.2629	0.0236421	0.115447
ENSG00000236528	AL033528.2	lncRNA	1	novel transcript	62.6295	-1.07457	0.474793	-2.26158	0.0237231	0.115725
ENSG00000070081	NUCB2	protein_coding	11	nucleobindin 2	450.337	0.768576	0.339974	2.26067	0.0237799	0.115905
ENSG00000239779	WBP1	protein_coding	2	WW domain binding protein 1	278.602	0.719158	0.31813	2.26056	0.0237868	0.115905
ENSG00000104164	BLOC1S6	protein_coding	15	biogenesis of lysosomal organelles complex 1 subunit 6	3170.94	-0.672242	0.297563	-2.25918	0.0238724	0.116257
ENSG00000064703	DDX20	protein_coding	1	DEAD-box helicase 20	37.0653	1.01339	0.448215	2.25872	0.023901	0.116265
ENSG00000234585	CCT6P3	transcribed_unprocessed_pseudogene	7	chaperonin containing TCP1 subunit 6 pseudogene 3	509.336	-0.653015	0.289083	-2.25893	0.0238877	0.116265
ENSG00000036448	MYOM2	protein_coding	8	myomesin 2	120.815	1.02983	0.455956	2.25813	0.0239373	0.116377
ENSG00000185630	PBX1	protein_coding	1	PBX homeobox 1	2676.49	-0.659468	0.292082	-2.25783	0.023956	0.116402
ENSG00000126453	BCL2L12	protein_coding	19	BCL2 like 12	33.7915	1.01046	0.447301	2.25708	0.0240028	0.116564
ENSG00000135090	TAOK3	protein_coding	12	TAO kinase 3	1667.23	-0.631735	0.279989	-2.25629	0.0240522	0.116738
ENSG00000229619	MBNL1-AS1	lncRNA	3	MBNL1 antisense RNA 1	1001.16	-0.809494	0.35882	-2.25608	0.0240659	0.116739
ENSG00000022277	RTF2	protein_coding	20	replication termination factor 2	1130.4	0.52177	0.231342	2.25537	0.0241102	0.116889
ENSG00000070831	CDC42	protein_coding	1	cell division cycle 42	5384.62	-0.521097	0.231095	-2.25491	0.0241388	0.116896
ENSG00000182670	TTC3	protein_coding	21	tetratricopeptide repeat domain 3	174.523	0.932072	0.413248	2.25509	0.024128	0.116896
ENSG00000099817	POLR2E	protein_coding	19	RNA polymerase II subunit E	7660	0.655484	0.290754	2.25443	0.0241688	0.11693
ENSG00000217275	AL031777.1	processed_pseudogene	6	ribosomal protein S10 (RPS10) pseudogene	761.779	-0.960017	0.425876	-2.25437	0.0241728	0.11693
ENSG00000082397	EPB41L3	protein_coding	18	erythrocyte membrane protein band 4.1 like 3	646.94	-0.798266	0.354195	-2.25371	0.0242146	0.117057
ENSG00000101182	PSMA7	protein_coding	20	proteasome subunit alpha 7	877.241	0.572075	0.253851	2.25352	0.0242261	0.117057
ENSG00000217094	PPIAP31	processed_pseudogene	10	peptidylprolyl isomerase A pseudogene 31	55.3007	0.833774	0.370008	2.25306	0.0242553	0.117132
ENSG00000172845	SP3	protein_coding	2	Sp3 transcription factor	266.447	-0.656066	0.291301	-2.2521	0.0243157	0.117359
ENSG00000053254	FOXN3	protein_coding	14	forkhead box N3	469.532	-0.634541	0.281893	-2.25105	0.0243823	0.117614
ENSG00000128487	SPECC1	protein_coding	17	sperm antigen with calponin homology and coiled-coil domains 1	631.183	-0.568134	0.252454	-2.25049	0.024418	0.11767
ENSG00000152760	TCTEX1D1	protein_coding	1	Tctex1 domain containing 1	116.337	1.02607	0.455975	2.25044	0.024421	0.11767
ENSG00000108671	PSMD11	protein_coding	17	proteasome 26S subunit, non-ATPase 11	153.792	0.736632	0.32734	2.24988	0.0244565	0.11771
ENSG00000264707	L3MBTL4-AS1	lncRNA	18	L3MBTL4 antisense RNA 1	48.3291	-1.00517	0.446395	-2.24997	0.0244509	0.11771
ENSG00000165879	FRAT1	protein_coding	10	FRAT regulator of WNT signaling pathway 1	56.8067	-0.961178	0.426938	-2.2491	0.0245062	0.117817
ENSG00000168303	MPLKIP	protein_coding	7	M-phase specific PLK1 interacting protein	37.5766	1.05829	0.469761	2.24906	0.0245088	0.117817
ENSG00000177700	POLR2L	protein_coding	11	RNA polymerase II subunit L	484.867	0.932524	0.414668	2.24875	0.0245287	0.117817
ENSG00000189180	ZNF33A	protein_coding	10	zinc finger protein 33A	401.464	-0.587517	0.26126	-2.24867	0.0245334	0.117817
ENSG00000211935	IGHV1-3	IG_V_gene	14	immunoglobulin heavy variable 1-3	69.4913	-1.35572	0.606119	-2.24808	0.0245708	0.117932
ENSG00000131462	TUBG1	protein_coding	17	tubulin gamma 1	63.8801	0.966396	0.429634	2.24782	0.0245876	0.117947
ENSG00000122882	ECD	protein_coding	10	ecdysoneless cell cycle regulator	66.1467	0.993211	0.441882	2.24731	0.0246205	0.118039
ENSG00000133731	IMPA1	protein_coding	8	inositol monophosphatase 1	28.2966	-1.17699	0.52288	-2.24599	0.0247045	0.118377
ENSG00000089693	MLF2	protein_coding	12	myeloid leukemia factor 2	214.771	0.776274	0.345729	2.24483	0.0247788	0.118535
ENSG00000167283	ATP5MG	protein_coding	11	ATP synthase membrane subunit g	3391.89	-0.531121	0.236596	-2.24486	0.0247773	0.118535
ENSG00000169508	GPR183	protein_coding	13	G protein-coupled receptor 183	44.4833	-1.17252	0.521692	-2.24488	0.0247759	0.118535
ENSG00000144655	CSRNP1	protein_coding	3	cysteine and serine rich nuclear protein 1	82.5727	-0.835278	0.372253	-2.24359	0.0248589	0.118844
ENSG00000254718	AL157756.1	lncRNA	14	novel transcript, antisense to PPM1A	404.927	-0.744187	0.331747	-2.2434	0.0248707	0.118844
ENSG00000123575	FAM199X	protein_coding	X	family with sequence similarity 199, X-linked	81.3636	-0.842858	0.375717	-2.24255	0.024926	0.119042
ENSG00000187735	TCEA1	protein_coding	8	transcription elongation factor A1	696.7	-0.560425	0.250036	-2.2414	0.0250004	0.119265
ENSG00000225975	LINC01534	lncRNA	19	long intergenic non-protein coding RNA 1534	169.675	-0.733449	0.32724	-2.2415	0.0249937	0.119265
ENSG00000169021	UQCRFS1	protein_coding	19	ubiquinol-cytochrome c reductase, Rieske iron-sulfur polypeptide 1	350.326	0.631049	0.28156	2.24117	0.025015	0.119269
ENSG00000124120	TTPAL	protein_coding	20	alpha tocopherol transfer protein like	190.484	-1.12897	0.504073	-2.24072	0.0250445	0.119344
ENSG00000115685	PPP1R7	protein_coding	2	protein phosphatase 1 regulatory subunit 7	179.408	0.829515	0.370212	2.23994	0.0250951	0.11952
ENSG00000124688	MAD2L1BP	protein_coding	6	MAD2L1 binding protein	632.702	-0.683226	0.305156	-2.23897	0.0251578	0.119752
ENSG00000010810	FYN	protein_coding	6	FYN proto-oncogene, Src family tyrosine kinase	2643.21	-0.582667	0.260293	-2.2385	0.0251882	0.119831
ENSG00000112182	BACH2	protein_coding	6	BTB domain and CNC homolog 2	30.6795	-1.33478	0.596379	-2.23737	0.0252622	0.120117
ENSG00000072958	AP1M1	protein_coding	19	adaptor related protein complex 1 subunit mu 1	204.04	0.889431	0.397453	2.23711	0.0252789	0.120127
ENSG00000082996	RNF13	protein_coding	3	ring finger protein 13	125.15	-0.887361	0.396706	-2.23627	0.0253338	0.120127
ENSG00000163590	PPM1L	protein_coding	3	protein phosphatase, Mg2+/Mn2+ dependent 1L	885.618	-0.829536	0.370901	-2.23661	0.025312	0.120127
ENSG00000235453	SMIM27	protein_coding	9	small integral membrane protein 27	888.157	0.704767	0.315142	2.23638	0.0253267	0.120127
ENSG00000256338	RPL41P2	processed_pseudogene	15	ribosomal protein L41 pseudogene 2	32.0864	1.17144	0.524336	2.23688	0.0252943	0.120127
ENSG00000185504	FAAP100	protein_coding	17	FA core complex associated protein 100	52.4749	0.979815	0.437778	2.2354	0.0253909	0.120266
ENSG00000226608	FTLP3	processed_pseudogene	20	ferritin light chain pseudogene 3	598.946	0.833626	0.37294	2.23542	0.0253898	0.120266
ENSG00000250073	AP000866.2	lncRNA	11	novel transcript, antisense to ESAM	455.047	-0.727817	0.325726	-2.23452	0.0254489	0.120475
ENSG00000123500	COL10A1	protein_coding	6	collagen type X alpha 1 chain	92.0059	0.975795	0.436757	2.23381	0.0254958	0.120499
ENSG00000241973	PI4KA	protein_coding	22	phosphatidylinositol 4-kinase alpha	689.035	0.599442	0.268308	2.23406	0.0254793	0.120499
ENSG00000267541	MTCO2P2	processed_pseudogene	18	MT-CO2 pseudogene 2	475.39	-0.770316	0.344871	-2.23391	0.0254891	0.120499
ENSG00000111843	TMEM14C	protein_coding	6	transmembrane protein 14C	198.072	0.886859	0.397157	2.23296	0.0255516	0.120697
ENSG00000005483	KMT2E	protein_coding	7	lysine methyltransferase 2E	130.31	-0.892794	0.400051	-2.23129	0.0256618	0.121019
ENSG00000012983	MAP4K5	protein_coding	14	mitogen-activated protein kinase kinase kinase kinase 5	1403.95	-0.606146	0.271609	-2.2317	0.0256347	0.121019
ENSG00000158195	WASF2	protein_coding	1	WASP family member 2	2151.55	0.598174	0.268074	2.23138	0.0256557	0.121019
ENSG00000092010	PSME1	protein_coding	14	proteasome activator subunit 1	943.531	0.783164	0.351023	2.23099	0.025682	0.121048
ENSG00000105438	KDELR1	protein_coding	19	KDEL endoplasmic reticulum protein retention receptor 1	322.209	0.703142	0.315247	2.23043	0.025719	0.121157
ENSG00000251301	LINC02384	lncRNA	12	long intergenic non-protein coding RNA 2384	1443.62	-0.796561	0.357195	-2.23012	0.0257393	0.121186
ENSG00000198740	ZNF652	protein_coding	17	zinc finger protein 652	169.718	-0.789088	0.353865	-2.22938	0.0257888	0.121353
ENSG00000099795	NDUFB7	protein_coding	19	NADH:ubiquinone oxidoreductase subunit B7	297.032	0.687152	0.308627	2.22614	0.026005	0.12211
ENSG00000100412	ACO2	protein_coding	22	aconitase 2	277.949	0.747319	0.335635	2.22621	0.0260002	0.12211
ENSG00000184489	PTP4A3	protein_coding	8	protein tyrosine phosphatase 4A3	637.039	0.73068	0.328231	2.22612	0.0260062	0.12211
ENSG00000198894	CIPC	protein_coding	14	CLOCK interacting pacemaker	40.787	0.920553	0.413141	2.22652	0.0259792	0.12211
ENSG00000136247	ZDHHC4	protein_coding	7	zinc finger DHHC-type containing 4	974.042	0.586619	0.263561	2.22572	0.026033	0.12217
ENSG00000255479	AP001189.5	lncRNA	11	novel transcript	82.5764	0.992407	0.445924	2.22543	0.0260522	0.122194
ENSG00000011600	TYROBP	protein_coding	19	TYRO protein tyrosine kinase binding protein	416.591	1.01675	0.457093	2.22425	0.0261315	0.122433
ENSG00000075399	VPS9D1	protein_coding	16	VPS9 domain containing 1	464.368	0.651561	0.292907	2.22442	0.0261205	0.122433
ENSG00000153207	AHCTF1	protein_coding	1	AT-hook containing transcription factor 1	917.943	-0.850168	0.382605	-2.22205	0.0262797	0.123003
ENSG00000173812	EIF1	protein_coding	17	eukaryotic translation initiation factor 1	44755.4	0.720398	0.324236	2.22185	0.0262938	0.123003
ENSG00000180884	ZNF792	protein_coding	19	zinc finger protein 792	251.54	-0.703822	0.316779	-2.22181	0.0262958	0.123003
ENSG00000130244	FAM98C	protein_coding	19	family with sequence similarity 98 member C	42.8558	1.12007	0.503758	2.22145	0.0263206	0.123024
ENSG00000166260	COX11	protein_coding	17	cytochrome c oxidase copper chaperone COX11	141.325	-0.880451	0.39644	-2.22117	0.0263397	0.123024
ENSG00000258694	LINC02319	lncRNA	14	long intergenic non-protein coding RNA 2319	77.2157	-1.17333	0.528327	-2.22112	0.026343	0.123024
ENSG00000105612	DNASE2	protein_coding	19	deoxyribonuclease 2, lysosomal	36.3404	1.28302	0.578674	2.21958	0.0264475	0.123445
ENSG00000162923	WDR26	protein_coding	1	WD repeat domain 26	2418.93	-0.560857	0.252787	-2.21872	0.0265061	0.123625
ENSG00000237852	AC119800.1	lncRNA	1	novel transcript	110.679	-0.928959	0.418573	-2.21859	0.0265146	0.123625
ENSG00000143153	ATP1B1	protein_coding	1	ATPase Na+/K+ transporting subunit beta 1	91.0468	1.22977	0.555428	2.21545	0.0267291	0.124546
ENSG00000169692	AGPAT2	protein_coding	9	1-acylglycerol-3-phosphate O-acyltransferase 2	50.3916	0.917322	0.413815	2.21522	0.026745	0.124546
ENSG00000170860	LSM3	protein_coding	3	LSM3 homolog, U6 small nuclear RNA and mRNA degradation associated	177.879	0.753092	0.339897	2.21507	0.0267552	0.124546
ENSG00000163221	S100A12	protein_coding	1	S100 calcium binding protein A12	304.127	1.39086	0.639896	2.21474	0.0267777	0.124583
ENSG00000119414	PPP6C	protein_coding	9	protein phosphatase 6 catalytic subunit	1111.48	-0.489285	0.220944	-2.2145	0.0267943	0.124593
ENSG00000089472	HEPH	protein_coding	X	hephaestin	47.4228	1.22985	0.55578	2.21366	0.0268521	0.124795
ENSG00000165731	RET	protein_coding	10	ret proto-oncogene	88.9728	0.970585	0.438549	2.2125	0.0269323	0.125101
ENSG00000127084	FGD3	protein_coding	9	FYVE, RhoGEF and PH domain containing 3	555.381	-0.675684	0.305469	-2.21186	0.0269765	0.125239
ENSG00000112081	SRSF3	protein_coding	6	serine and arginine rich splicing factor 3	1314.39	-0.588832	0.266303	-2.2111	0.0270287	0.125414
ENSG00000054965	FAM168A	protein_coding	11	family with sequence similarity 168 member A	80.5733	0.79811	0.361033	2.21036	0.0270801	0.125518
ENSG00000105726	ATP13A1	protein_coding	19	ATPase 13A1	38.1486	1.22987	0.55605	2.21048	0.0270719	0.125518
ENSG00000130775	THEMIS2	protein_coding	1	thymocyte selection associated family member 2	173.853	1.1815	0.534685	2.21011	0.0270977	0.125532
ENSG00000215483	LINC00598	lncRNA	13	long intergenic non-protein coding RNA 598	137.058	-0.915149	0.414181	-2.20944	0.0271437	0.125678
ENSG00000087074	PPP1R15A	protein_coding	19	protein phosphatase 1 regulatory subunit 15A	3410.23	-0.625498	0.283143	-2.20913	0.0271654	0.125694
ENSG00000106829	TLE4	protein_coding	9	TLE family member 4, transcriptional corepressor	178.317	-0.738303	0.334204	-2.20898	0.0271763	0.125694
ENSG00000063245	EPN1	protein_coding	19	epsin 1	933.745	0.636358	0.288177	2.20819	0.0272308	0.125822
ENSG00000166710	B2M	protein_coding	15	beta-2-microglobulin	1.08464e+06	-0.728678	0.329996	-2.20816	0.027233	0.125822
ENSG00000106992	AK1	protein_coding	9	adenylate kinase 1	49.2769	1.04607	0.473902	2.20672	0.0273333	0.126218
ENSG00000260231	KDM7A-DT	lncRNA	7	KDM7A divergent transcript	892.603	-0.685615	0.310821	-2.20577	0.0273998	0.126457
ENSG00000166619	BLCAP	protein_coding	20	BLCAP apoptosis inducing factor	212.847	0.792805	0.359494	2.20529	0.027434	0.126548
ENSG00000210176	MT-TH	Mt_tRNA	MT	mitochondrially encoded tRNA-His (CAU/C)	6662.61	-0.95212	0.431865	-2.20491	0.0274601	0.1266
ENSG00000148426	PROSER2	protein_coding	10	proline and serine rich 2	939.135	-0.841446	0.38172	-2.20439	0.0274971	0.126684
ENSG00000183508	TENT5C	protein_coding	1	terminal nucleotidyltransferase 5C	2541.21	-0.754982	0.342519	-2.20424	0.0275076	0.126684
ENSG00000127824	TUBA4A	protein_coding	2	tubulin alpha 4a	44075.6	-0.677026	0.3072	-2.20387	0.0275332	0.126735
ENSG00000244625	MIATNB	lncRNA	22	MIAT neighbor	74.3445	0.888116	0.403145	2.20275	0.0276125	0.127032
ENSG00000181817	LSM10	protein_coding	1	LSM10, U7 small nuclear RNA associated	239.178	0.686189	0.311513	2.20246	0.0276328	0.127058
ENSG00000133313	CNDP2	protein_coding	18	carnosine dipeptidase 2	277.718	0.877534	0.398451	2.20181	0.027679	0.127137
ENSG00000138085	ATRAID	protein_coding	2	all-trans retinoic acid induced differentiation factor	423.49	0.715234	0.324823	2.2018	0.0276794	0.127137
ENSG00000150457	LATS2	protein_coding	13	large tumor suppressor kinase 2	69.6369	-0.864248	0.393114	-2.19926	0.0278591	0.127895
ENSG00000236397	DDX11L2	unprocessed_pseudogene	2	DEAD/H-box helicase 11 like 2	1185.67	-1.38193	0.643417	-2.19902	0.0278767	0.127907
ENSG00000145014	TMEM44	protein_coding	3	transmembrane protein 44	61.1235	1.2307	0.560457	2.19793	0.0279538	0.128193
ENSG00000139641	ESYT1	protein_coding	12	extended synaptotagmin 1	118.498	0.856153	0.389745	2.1961	0.0280847	0.128725
ENSG00000153443	UBALD1	protein_coding	16	UBA like domain containing 1	83.2942	0.711112	0.323879	2.19523	0.0281472	0.128807
ENSG00000196535	MYO18A	protein_coding	17	myosin XVIIIA	379.892	0.742333	0.338096	2.19547	0.0281301	0.128807
ENSG00000221821	C6orf226	protein_coding	6	chromosome 6 open reading frame 226	87.7168	1.00718	0.458423	2.19539	0.0281353	0.128807
ENSG00000113761	ZNF346	protein_coding	5	zinc finger protein 346	158.27	0.910351	0.414677	2.19488	0.0281725	0.128826
ENSG00000224616	RTCA-AS1	lncRNA	1	RTCA antisense RNA 1	1827.36	-0.714029	0.325339	-2.19475	0.0281813	0.128826
ENSG00000205126	ACCSL	protein_coding	11	1-aminocyclopropane-1-carboxylate synthase homolog (inactive) like	53.359	0.926506	0.421885	2.19389	0.0282436	0.129043
ENSG00000137507	LRRC32	protein_coding	11	leucine rich repeat containing 32	74.3292	1.08574	0.494959	2.19287	0.0283164	0.129308
ENSG00000235531	MSC-AS1	lncRNA	8	MSC antisense RNA 1	253.519	-0.861707	0.393062	-2.19258	0.0283377	0.129337
ENSG00000143851	PTPN7	protein_coding	1	protein tyrosine phosphatase non-receptor type 7	94.1504	1.12661	0.514271	2.18947	0.0285625	0.130278
ENSG00000170365	SMAD1	protein_coding	4	SMAD family member 1	103.076	-0.816642	0.372983	-2.18931	0.0285742	0.130278
ENSG00000106683	LIMK1	protein_coding	7	LIM domain kinase 1	820.824	0.584673	0.267139	2.18861	0.028625	0.130373
ENSG00000159352	PSMD4	protein_coding	1	proteasome 26S subunit, non-ATPase 4	674.787	0.679011	0.310217	2.18871	0.0286178	0.130373
ENSG00000074855	ANO8	protein_coding	19	anoctamin 8	50.1623	1.05453	0.482334	2.18613	0.0288058	0.131127
ENSG00000087095	NLK	protein_coding	17	nemo like kinase	1928.52	-0.482982	0.22102	-2.18525	0.0288703	0.131351
ENSG00000147416	ATP6V1B2	protein_coding	8	ATPase H+ transporting V1 subunit B2	561.02	0.76664	0.350976	2.1842	0.0289474	0.131564
ENSG00000175779	LINC02694	lncRNA	15	long intergenic non-protein coding RNA 2694	86.9366	1.37421	0.642536	2.18425	0.0289442	0.131564
ENSG00000100647	SUSD6	protein_coding	14	sushi domain containing 6	132.892	-0.823445	0.377042	-2.18367	0.0289867	0.131674
ENSG00000060762	MPC1	protein_coding	6	mitochondrial pyruvate carrier 1	353.988	-0.715805	0.328039	-2.18206	0.0291049	0.132141
ENSG00000101040	ZMYND8	protein_coding	20	zinc finger MYND-type containing 8	231.739	0.721379	0.330743	2.18067	0.0292076	0.132537
ENSG00000106603	COA1	protein_coding	7	cytochrome c oxidase assembly factor 1 homolog	191.097	-0.926807	0.425402	-2.17863	0.0293591	0.132813
ENSG00000130600	H19	lncRNA	11	H19 imprinted maternally expressed transcript	445.913	-0.92417	0.424136	-2.1794	0.0293022	0.132813
ENSG00000139350	NEDD1	protein_coding	12	NEDD1 gamma-tubulin ring complex targeting factor	73.0551	-0.883116	0.405092	-2.17914	0.0293216	0.132813
ENSG00000181751	C5orf30	protein_coding	5	chromosome 5 open reading frame 30	532.702	-0.669653	0.307304	-2.17904	0.0293284	0.132813
ENSG00000203705	TATDN3	protein_coding	1	TatD DNase domain containing 3	127.818	1.15864	0.532068	2.17882	0.029345	0.132813
ENSG00000226009	KCNIP2-AS1	lncRNA	10	KCNIP2 antisense RNA 1	55.9866	-0.89369	0.410276	-2.17861	0.0293604	0.132813
ENSG00000011198	ABHD5	protein_coding	3	abhydrolase domain containing 5	739.355	0.775546	0.356235	2.17711	0.0294721	0.133238
ENSG00000102245	CD40LG	protein_coding	X	CD40 ligand	159.397	0.700378	0.321734	2.17687	0.0294906	0.133238
ENSG00000175215	CTDSP2	protein_coding	12	CTD small phosphatase 2	2425.45	-0.651121	0.299132	-2.17673	0.0295005	0.133238
ENSG00000052126	PLEKHA5	protein_coding	12	pleckstrin homology domain containing A5	155.027	-0.801387	0.368307	-2.17643	0.0295232	0.13327
ENSG00000100442	FKBP3	protein_coding	14	FKBP prolyl isomerase 3	86.5848	0.957238	0.43978	2.17501	0.0296293	0.13354
ENSG00000215030	RPL13P12	processed_pseudogene	17	ribosomal protein L13 pseudogene 12	69.4594	1.22861	0.565196	2.17525	0.0296117	0.13354
ENSG00000232788	ITGA6-AS1	lncRNA	2	ITGA6 antisense RNA 1	1822.26	-0.829602	0.381436	-2.17502	0.0296283	0.13354
ENSG00000255028	AP003049.2	lncRNA	11	novel transcript, antisense to C11orf87	370.667	-0.930944	0.428175	-2.17454	0.0296647	0.13363
ENSG00000186312	CA5BP1	transcribed_unprocessed_pseudogene	X	carbonic anhydrase 5B pseudogene 1	29.2168	1.27458	0.586528	2.17386	0.0297158	0.133791
ENSG00000106268	NUDT1	protein_coding	7	nudix hydrolase 1	115.455	1.0416	0.479228	2.1728	0.0297957	0.133941
ENSG00000211455	STK38L	protein_coding	12	serine/threonine kinase 38 like	65.7884	-0.920871	0.42363	-2.17288	0.0297891	0.133941
ENSG00000255224	AC109322.1	lncRNA	8	TEC	46.9019	-0.991908	0.455975	-2.17315	0.0297689	0.133941
ENSG00000253716	MINCR	lncRNA	8	MYC-induced long non-coding RNA	41.8504	-1.15334	0.53107	-2.17249	0.0298184	0.133974
ENSG00000227615	AP001324.1	processed_pseudogene	11	ribosomal protein S12 (RPS12) pseudogene	59.0399	1.09702	0.504998	2.1713	0.0299086	0.134309
ENSG00000157823	AP3S2	protein_coding	15	adaptor related protein complex 3 subunit sigma 2	76.0538	0.735517	0.338782	2.17027	0.0299863	0.134411
ENSG00000160752	FDPS	protein_coding	1	farnesyl diphosphate synthase	367.719	0.604085	0.278327	2.17023	0.0299894	0.134411
ENSG00000166855	CLPX	protein_coding	15	caseinolytic mitochondrial matrix peptidase chaperone subunit	62.3185	1.01746	0.468446	2.17018	0.0299935	0.134411
ENSG00000285533	RELA-DT	lncRNA	11	RELA divergent transcript	85.201	0.836105	0.385102	2.17073	0.0299519	0.134411
ENSG00000103152	MPG	protein_coding	16	N-methylpurine DNA glycosylase	122.305	0.80518	0.371041	2.16951	0.0300436	0.134566
ENSG00000107242	PIP5K1B	protein_coding	9	phosphatidylinositol-4-phosphate 5-kinase type 1 beta	175.243	-0.826581	0.381138	-2.16876	0.0301008	0.134683
ENSG00000155380	SLC16A1	protein_coding	1	solute carrier family 16 member 1	43.9637	1.08771	0.501387	2.1688	0.0300978	0.134683
ENSG00000007541	PIGQ	protein_coding	16	phosphatidylinositol glycan anchor biosynthesis class Q	86.8357	0.995669	0.459415	2.16679	0.0302512	0.13524
ENSG00000100360	IFT27	protein_coding	22	intraflagellar transport 27	41.2345	0.975058	0.449474	2.16665	0.0302614	0.13524
ENSG00000171206	TRIM8	protein_coding	10	tripartite motif containing 8	767.657	-0.566795	0.261621	-2.16651	0.0302722	0.13524
ENSG00000234465	PINLYP	protein_coding	19	phospholipase A2 inhibitor and LY6/PLAUR domain containing	300.253	0.746849	0.344954	2.16502	0.0303861	0.135679
ENSG00000257135	ODC1-DT	lncRNA	2	ODC1 divergent transcript	368.577	-0.726938	0.335833	-2.16462	0.0304164	0.135744
ENSG00000157216	SSBP3	protein_coding	1	single stranded DNA binding protein 3	1524.84	-0.605684	0.279851	-2.16431	0.0304403	0.13578
ENSG00000151247	EIF4E	protein_coding	4	eukaryotic translation initiation factor 4E	579.363	-0.683171	0.315682	-2.16402	0.030463	0.135812
ENSG00000170935	NCBP2L	protein_coding	X	nuclear cap binding protein subunit 2 like	167.979	-0.840469	0.388732	-2.1625	0.03058	0.136193
ENSG00000198899	MT-ATP6	protein_coding	MT	mitochondrially encoded ATP synthase membrane subunit 6	1.54997e+06	-0.695324	0.321522	-2.16262	0.0305704	0.136193
ENSG00000096968	JAK2	protein_coding	9	Janus kinase 2	574.414	-0.691498	0.319816	-2.1621	0.0306105	0.136239
ENSG00000111644	ACRBP	protein_coding	12	acrosin binding protein	50341.7	-0.551649	0.255163	-2.16195	0.030622	0.136239
ENSG00000008086	CDKL5	protein_coding	X	cyclin dependent kinase like 5	43.5758	-1.19583	0.553611	-2.16173	0.0306387	0.136244
ENSG00000100380	ST13	protein_coding	22	ST13 Hsp70 interacting protein	1349.47	0.620015	0.28701	2.16021	0.0307563	0.136687
ENSG00000146072	TNFRSF21	protein_coding	6	TNF receptor superfamily member 21	52.5853	-1.306	0.607752	-2.16004	0.0307699	0.136687
ENSG00000125826	RBCK1	protein_coding	20	RANBP2-type and C3HC4-type zinc finger containing 1	538.426	0.61405	0.284343	2.15949	0.0308126	0.136806
ENSG00000108433	GOSR2	protein_coding	17	golgi SNAP receptor complex member 2	224.915	0.505968	0.234494	2.1575	0.030967	0.137239
ENSG00000163344	PMVK	protein_coding	1	phosphomevalonate kinase	349.83	0.741717	0.343767	2.1576	0.0309592	0.137239
ENSG00000188612	SUMO2	protein_coding	17	small ubiquitin like modifier 2	1285.66	-0.483873	0.224263	-2.1576	0.0309586	0.137239
ENSG00000231652	AL590428.1	lncRNA	6	novel transcript	145.043	-0.905024	0.419485	-2.15741	0.0309735	0.137239
ENSG00000010818	HIVEP2	protein_coding	6	human immunodeficiency virus type I enhancer binding protein 2	68.737	-1.10377	0.511428	-2.15712	0.0309966	0.137271
ENSG00000125266	EFNB2	protein_coding	13	ephrin B2	48.0103	-1.17351	0.54478	-2.15598	0.0310853	0.137593
ENSG00000112234	FBXL4	protein_coding	6	F-box and leucine rich repeat protein 4	389.863	-0.827776	0.383962	-2.15574	0.0311041	0.137606
ENSG00000171984	SHLD1	protein_coding	20	shieldin complex subunit 1	41.2061	1.08864	0.505218	2.15485	0.0311738	0.137844
ENSG00000105983	LMBR1	protein_coding	7	limb development membrane protein 1	75.0077	-0.799398	0.371357	-2.15271	0.0313414	0.138514
ENSG00000180879	SSR4	protein_coding	X	signal sequence receptor subunit 4	9064.18	0.687468	0.319488	2.15179	0.0314138	0.138621
ENSG00000235488	JARID2-AS1	lncRNA	6	JARID2 antisense RNA 1	145.938	-0.908994	0.422374	-2.15212	0.031388	0.138621
ENSG00000237629	UQCRHP2	processed_pseudogene	2	ubiquinol-cytochrome c reductase hinge protein pseudogene 2	34.5067	-1.28092	0.596662	-2.15195	0.0314009	0.138621
ENSG00000048740	CELF2	protein_coding	10	CUGBP Elav-like family member 2	1949.59	-0.506339	0.235453	-2.1505	0.0315155	0.138999
ENSG00000170522	ELOVL6	protein_coding	4	ELOVL fatty acid elongase 6	56.3815	0.981057	0.456274	2.14976	0.0315743	0.139055
ENSG00000179818	PCBP1-AS1	lncRNA	2	PCBP1 antisense RNA 1	131.077	0.714263	0.33225	2.14959	0.031588	0.139055
ENSG00000180385	EMC3-AS1	transcribed_unprocessed_pseudogene	3	EMC3 antisense RNA 1	69.1092	-0.839604	0.390472	-2.14953	0.0315925	0.139055
ENSG00000287245	AP001981.2	lncRNA	11	novel transcript, antisense to RDX	188.279	-0.705233	0.328082	-2.1498	0.0315709	0.139055
ENSG00000260244	AC104083.1	lncRNA	4	novel transcript, overlapping GUCY1A3	752.122	-0.699535	0.325529	-2.14891	0.0316411	0.139198
ENSG00000228889	UBAC2-AS1	lncRNA	13	UBAC2 antisense RNA 1	96.7132	0.886118	0.412498	2.14826	0.0316934	0.139358
ENSG00000198931	APRT	protein_coding	16	adenine phosphoribosyltransferase	244.476	0.953116	0.443636	2.14784	0.0317265	0.139432
ENSG00000124145	SDC4	protein_coding	20	syndecan 4	618.604	-0.89152	0.415286	-2.14694	0.0317981	0.139676
ENSG00000073614	KDM5A	protein_coding	12	lysine demethylase 5A	230.456	-0.670135	0.312168	-2.14643	0.0318387	0.139683
ENSG00000109113	RAB34	protein_coding	17	RAB34, member RAS oncogene family	200.728	0.869377	0.404959	2.14664	0.031822	0.139683
ENSG00000136699	SMPD4	protein_coding	2	sphingomyelin phosphodiesterase 4	45.6574	1.01252	0.470995	2.14631	0.0318481	0.139683
ENSG00000009844	VTA1	protein_coding	6	vesicle trafficking 1	134.426	-0.845667	0.394034	-2.14539	0.0319219	0.139935
ENSG00000100181	TPTEP1	transcribed_unprocessed_pseudogene	22	TPTE pseudogene 1	3264.14	-0.798741	0.372405	-2.1449	0.0319606	0.140034
ENSG00000072163	LIMS2	protein_coding	2	LIM zinc finger domain containing 2	32.5481	-1.09687	0.512506	-2.14433	0.0320064	0.140164
ENSG00000079257	LXN	protein_coding	3	latexin	303.289	0.90967	0.424256	2.14395	0.0320367	0.140205
ENSG00000116157	GPX7	protein_coding	1	glutathione peroxidase 7	45.3581	1.29593	0.605736	2.14381	0.0320482	0.140205
ENSG00000143543	JTB	protein_coding	1	jumping translocation breakpoint	1453.31	0.579207	0.270235	2.14336	0.0320842	0.140291
ENSG00000165948	IFI27L1	protein_coding	14	interferon alpha inducible protein 27 like 1	626.785	0.781069	0.364537	2.14269	0.0321378	0.140455
ENSG00000125249	RAP2A	protein_coding	13	RAP2A, member of RAS oncogene family	395.868	-0.623055	0.290887	-2.14209	0.0321864	0.140596
ENSG00000189043	NDUFA4	protein_coding	7	NDUFA4 mitochondrial complex associated	4441.95	0.643198	0.300334	2.14161	0.0322248	0.140693
ENSG00000110047	EHD1	protein_coding	11	EH domain containing 1	7820.09	-0.668027	0.312021	-2.14098	0.0322756	0.140844
ENSG00000100266	PACSIN2	protein_coding	22	protein kinase C and casein kinase substrate in neurons 2	7501.47	-0.627145	0.293183	-2.1391	0.0324275	0.141279
ENSG00000133112	TPT1	protein_coding	13	tumor protein, translationally-controlled 1	24626.7	0.65708	0.3072	2.13894	0.0324408	0.141279
ENSG00000143486	EIF2D	protein_coding	1	eukaryotic translation initiation factor 2D	67.3243	1.08905	0.5088	2.13908	0.0324292	0.141279
ENSG00000180098	TRNAU1AP	protein_coding	1	tRNA selenocysteine 1 associated protein 1	168.043	0.756447	0.353588	2.13919	0.0324201	0.141279
ENSG00000147403	RPL10	protein_coding	X	ribosomal protein L10	4601.36	0.793644	0.371579	2.13589	0.0326884	0.142239
ENSG00000281357	ARRDC3-AS1	lncRNA	5	ARRDC3 antisense RNA 1	136.195	-0.878169	0.411286	-2.13582	0.0326942	0.142239
ENSG00000019582	CD74	protein_coding	5	CD74 molecule	2954.17	0.750913	0.351672	2.13527	0.0327393	0.142364
ENSG00000021574	SPAST	protein_coding	2	spastin	52.2851	-1.01683	0.476398	-2.13356	0.0328787	0.142898
ENSG00000049245	VAMP3	protein_coding	1	vesicle associated membrane protein 3	754.981	0.507489	0.237988	2.13238	0.0329754	0.143175
ENSG00000178467	P4HTM	protein_coding	3	prolyl 4-hydroxylase, transmembrane	44.4004	0.89033	0.41708	2.13239	0.0329747	0.143175
ENSG00000136935	GOLGA1	protein_coding	9	golgin A1	44.298	1.11217	0.521438	2.13134	0.0330607	0.143329
ENSG00000160271	RALGDS	protein_coding	9	ral guanine nucleotide dissociation stimulator	79.5483	0.887688	0.416274	2.13164	0.0330366	0.143329
ENSG00000284052	AC006460.2	lncRNA	2	novel transcript	86.5942	-0.96522	0.452814	-2.13153	0.0330459	0.143329
ENSG00000248923	MTND5P11	processed_pseudogene	5	MT-ND5 pseudogene 11	1068.61	-0.792484	0.371992	-2.13049	0.0331312	0.143563
ENSG00000105559	PLEKHA4	protein_coding	19	pleckstrin homology domain containing A4	28.2371	1.04933	0.492238	2.12928	0.0332307	0.14385
ENSG00000137449	CPEB2	protein_coding	4	cytoplasmic polyadenylation element binding protein 2	157.312	-0.783962	0.368091	-2.12944	0.0332183	0.14385
ENSG00000140632	GLYR1	protein_coding	16	glyoxylate reductase 1 homolog	1758.53	0.542146	0.254689	2.12865	0.0332831	0.144005
[truncated: 15,102 more rows]

## Sheet: raw_counts
id	gene_name	biotype	17775X1	17775X2	17775X3	17775X4	17775X5	17775X6	17775X7	17775X8	17775X9	17775X10	17775X11	17775X12
ENSG00000000003	TSPAN6	protein_coding	10	3	18	1	29	4	8	18	25	33	12	11
ENSG00000000419	DPM1	protein_coding	24	260	149	91	10	14	8	76	52	30	27	35
ENSG00000000457	SCYL3	protein_coding	0	95	52	45	5	46	1	57	14	25	18	12
ENSG00000000460	C1orf112	protein_coding	78	387	331	770	1043	614	421	792	459	449	441	1080
ENSG00000000938	FGR	protein_coding	102	3324	233	906	103	533	163	1054	156	140	91	124
ENSG00000000971	CFH	protein_coding	26	9	24	5	0	0	0	0	0	0	10	0
ENSG00000001036	FUCA2	protein_coding	93	275	613	668	349	351	258	389	224	224	291	181
ENSG00000001084	GCLC	protein_coding	32	163	74	0	10	67	2	104	10	4	2	27
ENSG00000001167	NFYA	protein_coding	67	196	126	75	63	18	12	46	46	36	61	37
ENSG00000001460	STPG1	protein_coding	0	42	23	18	10	50	11	0	0	0	1	3
ENSG00000001461	NIPAL3	protein_coding	152	251	545	554	735	770	186	248	130	350	126	78
ENSG00000001497	LAS1L	protein_coding	18	268	50	79	10	0	29	150	22	11	18	23
ENSG00000001561	ENPP4	protein_coding	0	25	7	99	6	16	10	18	9	15	26	16
ENSG00000001629	ANKIB1	protein_coding	30	117	64	65	22	20	21	62	74	65	45	16
ENSG00000001631	KRIT1	protein_coding	0	71	5	11	0	3	14	12	27	16	7	12
ENSG00000002016	RAD52	protein_coding	1	19	9	0	0	8	21	0	2	1	2	1
ENSG00000002330	BAD	protein_coding	1125	1376	1978	2475	1426	1675	1294	2824	774	870	1261	1034
ENSG00000002549	LAP3	protein_coding	149	1071	287	518	254	121	191	459	163	139	228	231
ENSG00000002586	CD99	protein_coding	56569	49926	68175	114745	69080	39418	35252	45150	37253	27853	46082	41806
ENSG00000002726	AOC1	protein_coding	0	0	0	0	0	0	0	15	0	0	0	0
ENSG00000002822	MAD1L1	protein_coding	0	72	0	13	0	1	1	29	6	3	4	0
ENSG00000002834	LASP1	protein_coding	1044	3426	2197	1788	1364	1844	1532	2409	1765	1178	1673	973
ENSG00000002919	SNX11	protein_coding	51	319	209	91	165	88	67	129	49	53	65	27
ENSG00000002933	TMEM176A	protein_coding	0	74	0	0	0	0	0	0	0	0	4	0
ENSG00000003056	M6PR	protein_coding	211	901	460	815	285	308	127	247	273	275	220	167
ENSG00000003096	KLHL13	protein_coding	32	20	36	9	9	14	10	20	14	24	12	7
ENSG00000003147	ICA1	protein_coding	20	49	72	6	14	68	17	21	9	15	19	8
ENSG00000003249	DBNDD1	protein_coding	0	5	6	0	0	0	0	19	0	0	0	0
ENSG00000003393	ALS2	protein_coding	0	35	67	72	43	9	26	34	16	41	21	21
ENSG00000003400	CASP10	protein_coding	53	87	34	72	0	35	18	74	53	26	3	33
ENSG00000003402	CFLAR	protein_coding	3284	4402	4271	3881	1647	1596	2767	2835	2898	2427	1789	2152
ENSG00000003436	TFPI	protein_coding	1428	1481	1506	2591	1087	1291	1054	1459	1470	1235	899	1020
ENSG00000003509	NDUFAF7	protein_coding	0	47	7	24	0	9	2	18	3	0	3	0
ENSG00000003756	RBM5	protein_coding	24	640	535	324	55	249	167	427	129	138	106	63
ENSG00000004059	ARF5	protein_coding	3267	3694	5247	4056	4634	4648	2464	5109	2262	2396	2599	1337
ENSG00000004139	SARM1	protein_coding	0	106	33	39	2	8	11	20	1	15	0	8
ENSG00000004142	POLDIP2	protein_coding	134	751	582	525	146	303	121	266	103	164	122	93
ENSG00000004399	PLXND1	protein_coding	5	123	11	56	0	4	27	98	46	9	14	27
ENSG00000004455	AK2	protein_coding	124	833	501	407	172	493	73	399	109	167	149	120
ENSG00000004468	CD38	protein_coding	0	104	3	80	3	34	15	14	18	35	5	1
ENSG00000004478	FKBP4	protein_coding	0	288	97	118	0	50	38	199	29	29	7	52
ENSG00000004487	KDM1A	protein_coding	37	422	125	112	133	133	68	227	67	68	55	13
ENSG00000004534	RBM6	protein_coding	53	523	379	247	30	168	41	222	97	50	44	53
ENSG00000004660	CAMKK1	protein_coding	24	78	34	167	35	68	34	22	38	37	28	27
ENSG00000004700	RECQL	protein_coding	96	438	92	377	138	245	117	289	173	146	119	102
ENSG00000004766	VPS50	protein_coding	2	137	20	16	15	61	6	28	12	35	7	8
ENSG00000004776	HSPB6	protein_coding	230	92	137	153	62	38	102	56	104	122	124	73
ENSG00000004777	ARHGAP33	protein_coding	0	17	19	0	10	21	0	0	0	0	1	2
ENSG00000004779	NDUFAB1	protein_coding	4	310	54	40	12	43	19	170	27	21	16	25
ENSG00000004799	PDK4	protein_coding	0	68	15	16	4	11	11	37	7	2	0	23
ENSG00000004809	SLC22A16	protein_coding	0	9	16	0	0	27	0	0	0	0	2	0
ENSG00000004864	SLC25A13	protein_coding	0	49	16	7	3	11	15	15	5	8	14	6
ENSG00000004866	ST7	protein_coding	1011	2510	1667	4937	3963	3104	1830	2850	2464	2662	2335	2009
ENSG00000004897	CDC27	protein_coding	175	727	529	570	238	560	147	446	254	554	182	216
ENSG00000004939	SLC4A1	protein_coding	923	4847	2115	139	484	13130	243	235	49	107	254	141
ENSG00000004961	HCCS	protein_coding	8	157	29	4	23	37	12	40	18	11	6	4
ENSG00000004975	DVL2	protein_coding	3	165	17	44	15	18	10	70	26	20	25	5
ENSG00000005007	UPF1	protein_coding	143	1216	789	1166	618	557	716	1459	563	565	771	481
ENSG00000005020	SKAP2	protein_coding	1494	7497	3275	5085	4688	4482	2119	3719	5237	4622	4098	3557
ENSG00000005022	SLC25A5	protein_coding	334	2380	874	1509	633	1328	422	1489	542	673	519	467
ENSG00000005059	MCUB	protein_coding	0	397	12	33	0	8	7	80	43	6	9	15
ENSG00000005075	POLR2J	protein_coding	250	987	919	693	181	754	224	457	193	210	157	101
ENSG00000005100	DHX33	protein_coding	35	98	56	50	27	21	30	49	10	56	24	10
ENSG00000005102	MEOX1	protein_coding	14	51	33	10	11	0	31	28	12	10	15	47
ENSG00000005156	LIG3	protein_coding	0	67	6	45	5	22	8	50	6	6	0	8
ENSG00000005175	RPAP3	protein_coding	68	573	204	244	228	107	203	430	443	419	247	238
ENSG00000005187	ACSM3	protein_coding	111	256	391	325	26	259	216	107	99	66	98	144
ENSG00000005189	REXO5	protein_coding	67	159	253	256	89	245	147	181	58	91	66	204
ENSG00000005194	CIAPIN1	protein_coding	36	305	328	213	63	86	59	274	65	130	123	80
ENSG00000005206	SPPL2B	protein_coding	31	111	172	122	34	61	37	39	28	15	15	15
ENSG00000005238	FAM214B	protein_coding	541	1845	1805	1093	1384	1740	915	1504	877	1017	1344	614
ENSG00000005243	COPZ2	protein_coding	5	44	56	50	18	62	17	69	31	13	0	19
ENSG00000005249	PRKAR2B	protein_coding	18079	34921	28156	59447	39054	31568	32481	54866	60950	74387	60365	33840
ENSG00000005302	MSL3	protein_coding	43	425	172	169	151	233	58	221	117	104	64	70
ENSG00000005339	CREBBP	protein_coding	44	607	136	220	105	173	106	321	280	209	201	110
ENSG00000005379	TSPOAP1	protein_coding	0	148	18	215	11	33	14	19	53	28	0	19
ENSG00000005381	MPO	protein_coding	1	228	551	117	10	85	240	13	13	30	16	5
ENSG00000005436	GCFC2	protein_coding	23	68	0	41	3	17	5	2	0	8	3	13
ENSG00000005448	WDR54	protein_coding	0	56	22	15	0	0	0	45	7	0	3	6
ENSG00000005469	CROT	protein_coding	0	75	2	39	0	1	4	25	18	10	3	6
ENSG00000005471	ABCB4	protein_coding	0	14	0	0	0	0	0	0	0	0	0	0
ENSG00000005483	KMT2E	protein_coding	18	321	104	71	117	87	149	109	201	184	105	140
ENSG00000005486	RHBDD2	protein_coding	433	477	1189	1086	491	532	473	984	116	294	252	359
ENSG00000005700	IBTK	protein_coding	0	280	27	72	6	55	7	65	17	30	14	45
ENSG00000005801	ZNF195	protein_coding	0	57	0	14	0	14	0	8	5	6	7	0
ENSG00000005810	MYCBP2	protein_coding	87	824	273	356	378	456	436	476	1053	468	388	323
ENSG00000005812	FBXL3	protein_coding	77	433	118	267	99	158	186	350	426	356	252	131
ENSG00000005844	ITGAL	protein_coding	64	1386	64	892	90	195	127	328	297	158	50	84
ENSG00000005882	PDK2	protein_coding	315	348	1699	1103	502	556	350	1015	97	140	340	157
ENSG00000005884	ITGA3	protein_coding	5	16	0	6	0	0	0	0	7	0	0	0
ENSG00000005889	ZFX	protein_coding	9	102	63	26	10	8	24	31	32	20	3	14
ENSG00000005893	LAMP2	protein_coding	191	349	452	1107	461	349	145	340	288	314	367	236
ENSG00000005961	ITGA2B	protein_coding	292770	132829	518045	534747	238432	183867	106194	106738	55366	48169	77305	62943
ENSG00000006007	GDE1	protein_coding	1167	3279	2966	4447	4671	3142	2290	3839	2433	2864	2410	1787
ENSG00000006015	REX1BD	protein_coding	116	385	198	174	167	246	110	447	118	86	130	95
ENSG00000006025	OSBPL7	protein_coding	0	130	0	23	0	11	21	34	16	6	0	5
ENSG00000006062	MAP3K14	protein_coding	13	225	7	28	0	18	16	73	14	6	3	7
ENSG00000006125	AP2B1	protein_coding	1784	3764	3669	3930	1709	2910	1361	3593	2412	1847	1404	1121
ENSG00000006194	ZNF263	protein_coding	5	156	61	24	11	1	10	73	22	20	14	27
ENSG00000006210	CX3CL1	protein_coding	0	9	3	0	0	0	0	0	0	0	2	13
ENSG00000006282	SPATA20	protein_coding	5	76	63	37	4	1	10	11	7	5	1	16
ENSG00000006327	TNFRSF12A	protein_coding	33	0	0	0	0	1	0	0	0	0	0	0
ENSG00000006432	MAP3K9	protein_coding	0	3	0	0	0	0	3	12	0	0	0	0
ENSG00000006451	RALA	protein_coding	15	259	350	138	21	240	59	170	100	57	41	68
ENSG00000006453	BAIAP2L1	protein_coding	8	4	19	0	0	5	4	8	1	0	2	5
ENSG00000006459	KDM7A	protein_coding	91	1214	760	733	276	608	752	706	1112	866	798	529
ENSG00000006468	ETV1	protein_coding	0	0	0	6	16	1	0	0	0	0	0	0
ENSG00000006530	AGK	protein_coding	0	171	5	36	5	36	0	84	34	11	12	17
ENSG00000006534	ALDH3B1	protein_coding	10	670	19	23	9	8	27	259	20	5	6	6
ENSG00000006555	TTC22	protein_coding	0	23	37	34	0	0	0	0	7	17	0	0
ENSG00000006576	PHTF2	protein_coding	65	659	316	570	176	246	209	362	465	307	327	175
ENSG00000006607	FARP2	protein_coding	7	68	18	26	2	0	6	40	21	7	3	3
ENSG00000006625	GGCT	protein_coding	16	136	150	191	10	123	15	34	36	11	10	41
ENSG00000006634	DBF4	protein_coding	0	45	55	11	13	3	0	6	1	0	7	6
ENSG00000006638	TBXA2R	protein_coding	1167	1551	2116	1309	1363	1291	1128	2164	1216	864	1187	823
ENSG00000006652	IFRD1	protein_coding	1950	10032	6735	3395	3739	3929	2490	4442	4907	4339	4211	3819
ENSG00000006695	COX10	protein_coding	16	71	29	9	0	19	0	39	15	5	0	0
ENSG00000006712	PAF1	protein_coding	85	653	529	335	186	124	195	408	157	151	127	100
ENSG00000006715	VPS41	protein_coding	328	1110	1009	1297	1128	1411	643	1375	750	812	729	584
ENSG00000006744	ELAC2	protein_coding	17	338	149	197	27	94	50	134	32	34	36	15
ENSG00000006747	SCIN	protein_coding	0	0	0	0	10	0	0	15	0	0	1	0
ENSG00000006756	ARSD	protein_coding	0	36	71	72	7	20	17	21	16	8	1	3
ENSG00000006757	PNPLA4	protein_coding	0	49	2	0	0	19	6	18	2	5	0	0
ENSG00000006788	MYH13	protein_coding	0	0	0	0	0	4	7	0	14	0	0	0
ENSG00000006831	ADIPOR2	protein_coding	1502	2158	5056	3093	2035	2109	1826	2474	1673	1223	1352	807
ENSG00000006837	CDKL3	protein_coding	26	3	1	11	4	0	0	6	0	0	4	1
ENSG00000007001	UPP2	protein_coding	1	2	0	18	1	0	8	39	11	20	6	13
ENSG00000007038	PRSS21	protein_coding	30	0	4	0	0	0	0	6	0	0	0	0
ENSG00000007047	MARK4	protein_coding	595	779	1227	1152	447	779	426	683	377	435	425	438
ENSG00000007080	CCDC124	protein_coding	48	494	384	217	47	312	36	253	26	53	57	95
ENSG00000007129	CEACAM21	protein_coding	25	81	96	40	13	60	14	15	14	6	1	9
ENSG00000007168	PAFAH1B1	protein_coding	235	1808	792	624	406	389	467	759	684	573	466	329
ENSG00000007202	KIAA0100	protein_coding	257	631	822	852	497	1062	234	374	188	237	265	227
ENSG00000007237	GAS7	protein_coding	0	524	20	76	12	27	28	140	89	36	10	19
ENSG00000007255	TRAPPC6A	protein_coding	42	261	368	106	7	351	57	115	17	21	24	28
ENSG00000007264	MATK	protein_coding	26	518	15	248	17	118	28	404	69	100	32	52
ENSG00000007312	CD79B	protein_coding	28	444	0	43	8	6	6	178	15	13	3	16
ENSG00000007314	SCN4A	protein_coding	37	1	6	2	0	0	0	0	9	0	0	0
ENSG00000007341	ST7L	protein_coding	66	284	305	499	270	143	211	239	231	292	262	222
ENSG00000007350	TKTL1	protein_coding	13	39	15	86	1	73	1	33	49	2	20	2
ENSG00000007376	RPUSD1	protein_coding	32	156	117	115	25	77	50	97	18	16	50	24
ENSG00000007392	LUC7L	protein_coding	6	176	354	79	33	122	22	109	55	41	62	37
ENSG00000007402	CACNA2D2	protein_coding	0	17	0	51	1	0	8	1	0	15	0	0
ENSG00000007520	TSR3	protein_coding	193	476	399	207	118	409	168	303	88	96	127	114
ENSG00000007541	PIGQ	protein_coding	53	102	194	149	104	268	86	95	15	34	61	8
ENSG00000007545	CRAMP1	protein_coding	0	85	25	76	16	1	6	33	38	26	21	33
ENSG00000007866	TEAD3	protein_coding	0	4	47	13	0	0	0	0	0	0	0	0
ENSG00000007923	DNAJC11	protein_coding	23	191	45	47	14	20	20	33	31	26	3	29
ENSG00000007944	MYLIP	protein_coding	0	209	56	72	2	56	39	69	151	121	60	74
ENSG00000007968	E2F2	protein_coding	0	211	198	30	23	164	1	64	0	10	15	9
ENSG00000008018	PSMB1	protein_coding	113	1574	611	469	174	343	122	588	177	182	150	181
ENSG00000008056	SYN1	protein_coding	0	19	6	21	0	0	0	0	3	3	0	3
ENSG00000008083	JARID2	protein_coding	260	996	766	843	1374	659	1162	2548	2150	1389	1981	1229
ENSG00000008086	CDKL5	protein_coding	0	29	18	33	69	6	50	80	88	45	79	15
ENSG00000008128	CDK11A	protein_coding	4	75	80	0	12	8	13	42	0	14	5	3
ENSG00000008130	NADK	protein_coding	0	796	77	44	18	61	14	224	51	44	30	47
ENSG00000008256	CYTH3	protein_coding	34	39	28	34	29	0	28	35	32	32	62	54
ENSG00000008282	SYPL1	protein_coding	39	242	96	136	33	134	49	187	59	92	104	57
ENSG00000008283	CYB561	protein_coding	0	33	44	41	2	31	3	12	7	9	5	18
ENSG00000008294	SPAG9	protein_coding	54	221	114	123	36	84	34	107	73	56	56	27
ENSG00000008300	CELSR3	protein_coding	0	12	0	0	0	0	0	3	0	0	0	10
ENSG00000008311	AASS	protein_coding	16	12	11	44	21	1	11	0	4	16	2	8
ENSG00000008324	SS18L2	protein_coding	15	169	68	14	14	61	37	86	26	6	4	20
ENSG00000008382	MPND	protein_coding	5	306	73	121	44	142	67	113	17	57	24	41
ENSG00000008394	MGST1	protein_coding	50	63	10	18	15	4	5	27	16	28	32	21
ENSG00000008405	CRY1	protein_coding	30	69	76	71	30	26	28	55	53	43	39	29
ENSG00000008438	PGLYRP1	protein_coding	0	192	119	28	0	16	45	17	2	9	20	6
ENSG00000008441	NFIX	protein_coding	1	201	95	19	12	473	12	41	18	13	11	8
ENSG00000008513	ST3GAL1	protein_coding	726	1035	1487	2244	1489	1074	1033	912	506	813	984	858
ENSG00000008516	MMP25	protein_coding	0	388	0	6	0	19	8	41	6	6	7	0
ENSG00000008517	IL32	protein_coding	60	2216	117	134	59	86	53	461	53	122	34	135
ENSG00000008710	PKD1	protein_coding	80	76	90	145	43	35	14	38	19	19	18	16
ENSG00000008735	MAPK8IP2	protein_coding	0	12	0	0	0	0	0	0	0	0	0	0
ENSG00000008838	MED24	protein_coding	48	419	78	116	25	121	27	176	30	52	33	50
ENSG00000008853	RHOBTB2	protein_coding	3	200	37	108	35	111	45	100	36	23	22	27
ENSG00000008869	HEATR5B	protein_coding	0	184	15	82	0	30	14	100	51	86	11	66
ENSG00000008952	SEC62	protein_coding	2465	1732	1745	1211	1211	2484	952	1258	1255	837	791	1157
ENSG00000008988	RPS20	protein_coding	3736	15089	7473	6102	3128	12118	2645	11023	2988	3208	1988	3129
ENSG00000009307	CSDE1	protein_coding	8720	15667	17953	15863	6855	20380	4304	6418	6622	5915	4284	4887
ENSG00000009335	UBE3C	protein_coding	81	606	331	369	161	201	115	379	175	116	136	102
ENSG00000009413	REV3L	protein_coding	0	34	6	12	0	0	3	40	18	22	6	14
ENSG00000009780	FAM76A	protein_coding	0	45	3	3	0	4	1	32	13	0	0	0
ENSG00000009790	TRAF3IP3	protein_coding	22	1102	51	248	6	96	39	498	124	56	25	47
ENSG00000009830	POMT2	protein_coding	0	36	18	14	0	0	17	8	2	1	0	0
ENSG00000009844	VTA1	protein_coding	19	358	101	175	54	107	58	276	139	254	111	148
ENSG00000009954	BAZ1B	protein_coding	23	434	185	159	66	81	55	237	63	88	48	86
ENSG00000010017	RANBP9	protein_coding	161	899	643	1172	604	528	244	650	591	755	416	384
ENSG00000010030	ETV7	protein_coding	0	138	0	11	0	0	0	1	3	0	0	0
ENSG00000010072	SPRTN	protein_coding	0	64	38	56	9	1	16	22	22	21	15	13
ENSG00000010165	EEF1AKNMT	protein_coding	37	177	14	17	33	3	0	46	37	24	18	7
ENSG00000010219	DYRK4	protein_coding	11	108	94	21	56	194	16	91	4	37	12	19
ENSG00000010244	ZNF207	protein_coding	301	1771	876	1030	476	548	477	688	776	644	520	418
ENSG00000010256	UQCRC1	protein_coding	102	890	252	137	28	148	81	619	37	84	28	44
ENSG00000010270	STARD3NL	protein_coding	795	637	1312	1528	805	1908	305	267	877	678	437	254
ENSG00000010278	CD9	protein_coding	5778	7174	11845	18613	13972	17474	4311	17675	5075	6896	10645	3154
ENSG00000010282	HHATL	protein_coding	0	0	8	0	0	11	0	0	1	0	0	0
ENSG00000010292	NCAPD2	protein_coding	37	367	148	198	203	131	112	334	160	141	119	47
ENSG00000010295	IFFO1	protein_coding	0	182	3	51	10	24	17	45	13	2	20	13
ENSG00000010310	GIPR	protein_coding	0	5	0	14	0	0	0	0	0	0	0	0
ENSG00000010318	PHF7	protein_coding	192	193	226	224	221	182	121	187	213	153	143	101
ENSG00000010322	NISCH	protein_coding	243	570	374	1011	50	309	121	162	88	58	90	76
ENSG00000010327	STAB1	protein_coding	40	668	429	422	210	351	57	81	73	34	67	59
ENSG00000010361	FUZ	protein_coding	114	122	203	215	51	75	57	117	48	68	65	68
ENSG00000010404	IDS	protein_coding	250	579	580	1064	1571	571	512	945	625	433	797	801
ENSG00000010539	ZNF200	protein_coding	0	52	1	26	0	5	0	12	4	9	0	9
ENSG00000010610	CD4	protein_coding	9	459	48	31	12	29	38	116	40	5	15	16
ENSG00000010626	LRRC23	protein_coding	134	60	231	377	62	389	82	138	46	32	54	26
ENSG00000010671	BTK	protein_coding	2177	13385	6068	3097	2331	6803	4273	10157	9253	6489	3059	4437
ENSG00000010803	SCMH1	protein_coding	27	92	98	28	27	8	23	11	44	25	18	59
ENSG00000010810	FYN	protein_coding	809	3506	3082	3230	2819	2357	2486	3741	3512	2673	3233	1565
ENSG00000010818	HIVEP2	protein_coding	0	175	39	63	57	10	75	124	71	88	93	80
ENSG00000011007	ELOA	protein_coding	70	404	375	282	92	107	151	287	97	103	134	94
ENSG00000011009	LYPLA2	protein_coding	164	725	260	360	149	241	125	318	82	129	92	77
ENSG00000011021	CLCN6	protein_coding	303	1150	1303	893	1380	602	2328	1116	645	928	798	553
ENSG00000011028	MRC2	protein_coding	9	53	22	0	15	140	2	1	0	12	13	11
ENSG00000011083	SLC6A7	protein_coding	0	0	0	11	0	0	0	0	0	0	0	0
ENSG00000011105	TSPAN9	protein_coding	4162	5958	11332	14805	16833	5644	7116	9249	6183	4923	7127	4810
ENSG00000011114	BTBD7	protein_coding	2	131	66	95	31	40	40	162	107	31	45	33
ENSG00000011132	APBA3	protein_coding	21	102	113	129	61	69	56	164	23	49	47	35
ENSG00000011143	MKS1	protein_coding	0	33	0	0	0	3	0	22	2	0	2	0
ENSG00000011198	ABHD5	protein_coding	1066	861	1557	1890	505	671	415	506	835	423	349	290
ENSG00000011201	ANOS1	protein_coding	13	0	1	23	4	5	0	0	0	0	0	0
ENSG00000011243	AKAP8L	protein_coding	139	702	485	264	162	299	236	433	111	219	172	120
ENSG00000011258	MBTD1	protein_coding	330	1622	641	1050	946	929	775	1301	2737	1786	1648	1259
ENSG00000011260	UTP18	protein_coding	66	634	153	203	66	180	129	193	162	145	144	98
ENSG00000011275	RNF216	protein_coding	243	409	500	246	229	314	135	320	251	138	82	92
ENSG00000011295	TTC19	protein_coding	45	164	167	275	228	61	103	117	130	104	119	70
ENSG00000011304	PTBP1	protein_coding	1527	2451	2564	2042	2494	1372	1673	2436	2839	1960	2224	2053
ENSG00000011376	LARS2	protein_coding	0	31	15	8	0	18	3	24	3	0	12	2
ENSG00000011405	PIK3C2A	protein_coding	50	134	50	141	46	68	36	69	62	80	27	55
ENSG00000011422	PLAUR	protein_coding	20	177	4	15	4	3	28	52	22	8	5	3
ENSG00000011426	ANLN	protein_coding	0	27	9	3	0	0	3	0	8	4	5	9
ENSG00000011451	WIZ	protein_coding	0	135	60	24	3	25	7	72	3	7	5	29
ENSG00000011454	RABGAP1	protein_coding	75	1066	868	1095	398	534	255	671	362	380	382	265
ENSG00000011465	DCN	protein_coding	0	0	13	0	0	23	0	0	0	0	0	26
ENSG00000011478	QPCTL	protein_coding	0	14	0	0	0	0	0	0	0	0	0	0
ENSG00000011485	PPP5C	protein_coding	0	205	43	111	119	57	114	356	166	90	178	110
ENSG00000011523	CEP68	protein_coding	133	439	325	434	75	145	432	595	353	197	381	212
ENSG00000011566	MAP4K3	protein_coding	40	11	0	0	0	0	5	6	5	0	4	0
ENSG00000011590	ZBTB32	protein_coding	0	31	0	0	4	0	0	7	0	0	0	0
ENSG00000011600	TYROBP	protein_coding	290	2973	395	1023	305	207	191	1065	146	112	78	130
ENSG00000011638	TMEM159	protein_coding	502	284	825	339	222	448	618	1085	503	509	400	372
ENSG00000012048	BRCA1	protein_coding	0	28	2	10	17	8	22	8	13	8	1	0
ENSG00000012061	ERCC1	protein_coding	312	974	622	809	312	1232	341	590	355	261	276	251
ENSG00000012124	CD22	protein_coding	0	679	53	72	330	27	125	530	89	62	195	237
ENSG00000012211	PRICKLE3	protein_coding	0	46	46	37	11	12	17	31	2	4	7	11
ENSG00000012223	LTF	protein_coding	0	1021	548	378	73	455	667	255	140	146	461	59
ENSG00000012232	EXTL3	protein_coding	38	44	15	26	16	22	13	32	13	13	7	12
ENSG00000012660	ELOVL5	protein_coding	20	363	240	126	33	110	57	185	46	62	60	53
ENSG00000012779	ALOX5	protein_coding	5	1233	59	51	8	19	56	324	15	0	28	29
ENSG00000012817	KDM5D	protein_coding	0	194	0	123	68	0	0	93	0	0	53	41
ENSG00000012822	CALCOCO1	protein_coding	2245	4683	5565	8468	2628	1937	3313	4551	3499	3042	3976	1844
ENSG00000012963	UBR7	protein_coding	15	322	189	253	111	60	57	135	64	85	49	60
ENSG00000012983	MAP4K5	protein_coding	841	2815	1303	1499	725	1178	929	1742	2147	1451	1531	1269
ENSG00000013016	EHD3	protein_coding	9546	6877	11686	16712	13283	10260	7066	12074	8307	7024	9328	7657
ENSG00000013275	PSMC4	protein_coding	179	879	699	777	253	529	346	775	159	270	207	138
ENSG00000013288	MAN2B2	protein_coding	30	134	47	36	5	78	7	32	30	14	8	14
ENSG00000013306	SLC25A39	protein_coding	1350	8525	4328	402	930	23742	619	590	262	307	415	820
ENSG00000013364	MVP	protein_coding	134	2619	453	528	114	98	79	1087	133	90	90	88
ENSG00000013374	NUB1	protein_coding	39	847	110	251	100	208	85	375	83	52	54	74
ENSG00000013375	PGM3	protein_coding	22	108	47	38	26	32	11	40	25	15	18	14
ENSG00000013392	RWDD2A	protein_coding	0	40	6	28	0	0	0	0	0	0	0	10
ENSG00000013441	CLK1	protein_coding	63	783	768	424	73	292	148	402	645	291	117	269
ENSG00000013503	POLR3B	protein_coding	0	47	15	0	0	0	5	26	7	0	9	0
ENSG00000013523	ANGEL1	protein_coding	17	36	37	19	4	11	0	4	1	0	0	15
ENSG00000013561	RNF14	protein_coding	368	664	743	743	403	668	453	829	476	347	681	384
ENSG00000013563	DNASE1L1	protein_coding	515	734	1040	1221	843	1311	421	725	377	316	376	359
ENSG00000013573	DDX11	protein_coding	0	122	0	47	0	10	12	26	2	1	5	3
ENSG00000013583	HEBP1	protein_coding	1156	636	645	578	84	547	497	253	762	660	376	375
ENSG00000013619	MAMLD1	protein_coding	0	20	12	38	0	0	63	0	0	21	4	33
ENSG00000013725	CD6	protein_coding	17	342	0	88	21	91	7	110	14	20	138	55
ENSG00000013810	TACC3	protein_coding	867	4345	3201	2543	3168	3580	3485	4887	4909	2681	4415	1760
ENSG00000014123	UFL1	protein_coding	0	42	0	13	8	9	19	4	7	11	1	8
ENSG00000014138	POLA2	protein_coding	0	30	18	21	13	43	0	45	2	9	4	0
ENSG00000014164	ZC3H3	protein_coding	40	171	88	103	119	97	94	238	124	82	96	72
ENSG00000014216	CAPN1	protein_coding	10325	13919	22450	27262	17988	14144	12613	16017	12937	8103	15905	9974
ENSG00000014257	ACPP	protein_coding	0	44	0	0	0	0	7	9	7	0	1	0
ENSG00000014641	MDH1	protein_coding	52	499	105	158	48	155	19	248	48	77	57	59
ENSG00000014824	SLC30A9	protein_coding	34	211	144	195	63	98	66	159	175	160	70	43
ENSG00000014914	MTMR11	protein_coding	0	118	7	0	0	0	13	53	12	0	16	1
ENSG00000014919	COX15	protein_coding	56	180	67	24	8	25	10	104	13	7	2	18
ENSG00000015133	CCDC88C	protein_coding	2215	2505	1920	11721	1606	2143	2923	2682	3439	2107	2363	2080
ENSG00000015153	YAF2	protein_coding	32	209	176	267	64	175	120	227	268	366	262	264
ENSG00000015171	ZMYND11	protein_coding	273	681	569	809	347	310	238	757	347	619	554	329
ENSG00000015285	WAS	protein_coding	48	1845	232	311	147	229	97	929	117	85	129	96
ENSG00000015475	BID	protein_coding	610	1427	1295	2754	1089	1259	406	1931	588	1072	1200	480
ENSG00000015479	MATR3	protein_coding	3	58	19	65	13	53	2	20	50	31	31	24
ENSG00000015532	XYLT2	protein_coding	505	407	741	703	632	654	174	424	193	192	181	97
ENSG00000015592	STMN4	protein_coding	0	8	0	5	14	0	15	27	4	26	9	5
ENSG00000015676	NUDCD3	protein_coding	23	315	81	131	95	69	73	244	65	49	56	47
ENSG00000016864	GLT8D1	protein_coding	47	99	157	114	88	180	33	54	50	64	80	19
ENSG00000017260	ATP2C1	protein_coding	311	1209	1285	1699	801	936	521	1106	1101	929	1059	652
ENSG00000017483	SLC38A5	protein_coding	77	526	277	86	206	759	75	61	71	77	42	53
ENSG00000017797	RALBP1	protein_coding	545	1135	1392	1091	566	1183	533	883	513	546	774	699
ENSG00000018189	RUFY3	protein_coding	2	144	2	11	0	14	34	44	17	13	9	30
ENSG00000018280	SLC11A1	protein_coding	149	410	164	302	139	126	182	293	153	100	151	115
ENSG00000018408	WWTR1	protein_coding	0	43	37	22	8	13	24	13	17	12	12	33
ENSG00000018510	AGPS	protein_coding	0	209	117	86	34	19	50	95	43	47	33	59
ENSG00000018610	CXorf56	protein_coding	0	110	16	20	18	23	21	17	13	1	2	3
ENSG00000018699	TTC27	protein_coding	6	94	82	58	7	81	33	78	67	35	29	41
ENSG00000018869	ZNF582	protein_coding	37	102	130	82	52	78	71	79	59	96	77	80
ENSG00000019102	VSIG2	protein_coding	1	0	0	1	1	0	0	13	0	1	1	0
ENSG00000019144	PHLDB1	protein_coding	3	20	35	37	4	37	11	14	1	7	2	12
ENSG00000019169	MARCO	protein_coding	0	691	0	23	0	0	8	130	10	1	0	2
ENSG00000019485	PRDM11	protein_coding	38	7	9	2	27	9	9	48	26	85	33	31
ENSG00000019582	CD74	protein_coding	2749	13358	4015	4755	3333	1646	1754	5738	1694	907	1279	1538
ENSG00000019991	HGF	protein_coding	0	1	5	33	0	0	16	5	4	0	0	0
ENSG00000019995	ZRANB1	protein_coding	96	661	329	259	82	659	124	213	144	147	103	131
ENSG00000020129	NCDN	protein_coding	1	106	15	52	9	8	4	9	2	4	4	6
ENSG00000020181	ADGRA2	protein_coding	0	0	6	7	0	0	14	1	1	9	6	12
ENSG00000020256	ZFP64	protein_coding	16	42	18	8	0	0	0	0	3	2	1	10
ENSG00000020426	MNAT1	protein_coding	0	42	21	12	1	18	3	54	24	2	1	11
ENSG00000020577	SAMD4A	protein_coding	40	170	49	737	123	192	42	205	75	69	60	65
ENSG00000020633	RUNX3	protein_coding	8	1475	12	347	21	138	93	456	223	147	18	95
ENSG00000020922	MRE11	protein_coding	0	110	11	37	12	24	8	99	34	45	21	9
ENSG00000021300	PLEKHB1	protein_coding	0	58	30	31	22	19	9	25	13	6	22	4
ENSG00000021355	SERPINB1	protein_coding	2544	8195	6554	8519	6103	6279	5365	9109	7853	5608	5290	3862
ENSG00000021574	SPAST	protein_coding	9	87	4	71	42	37	28	123	47	67	92	51
ENSG00000021762	OSBPL5	protein_coding	0	225	16	108	17	14	16	102	68	38	5	49
ENSG00000021776	AQR	protein_coding	0	357	78	73	27	44	23	134	34	68	23	26
ENSG00000021826	CPS1	protein_coding	39	0	0	0	0	0	0	0	0	0	0	0
ENSG00000022267	FHL1	protein_coding	5129	4108	5046	12991	10419	10821	6256	6815	7100	8206	8145	5825
ENSG00000022277	RTF2	protein_coding	801	2420	2481	2049	815	1749	576	1742	779	920	763	497
ENSG00000022556	NLRP2	protein_coding	0	170	0	19	6	0	0	19	6	6	0	24
ENSG00000022567	SLC45A4	protein_coding	59	170	140	86	204	76	178	88	205	112	164	83
ENSG00000022840	RNF10	protein_coding	5220	8596	11016	5328	4129	14524	4185	4836	3548	2470	2800	2600
ENSG00000022976	ZNF839	protein_coding	0	36	18	18	0	7	12	24	3	10	3	1
ENSG00000023041	ZDHHC6	protein_coding	0	151	105	38	4	9	12	28	39	15	5	1
ENSG00000023171	GRAMD1B	protein_coding	0	44	13	15	0	6	0	3	10	4	0	0
ENSG00000023191	RNH1	protein_coding	838	2256	3499	2859	1136	1601	888	1504	517	478	597	458
ENSG00000023228	NDUFS1	protein_coding	45	391	302	204	110	157	38	164	62	89	66	77
ENSG00000023287	RB1CC1	protein_coding	55	353	82	117	59	100	74	101	98	117	93	68
ENSG00000023318	ERP44	protein_coding	53	659	459	338	112	221	115	238	219	173	63	142
ENSG00000023330	ALAS1	protein_coding	4	330	95	64	31	45	17	123	24	30	24	36
ENSG00000023445	BIRC3	protein_coding	14	304	4	20	0	4	2	154	1	0	9	23
ENSG00000023516	AKAP11	protein_coding	0	89	116	193	62	83	47	74	27	62	43	9
ENSG00000023572	GLRX2	protein_coding	15	42	32	17	3	30	0	18	13	6	10	1
ENSG00000023608	SNAPC1	protein_coding	0	3	14	0	7	12	0	9	16	0	0	1
ENSG00000023697	DERA	protein_coding	943	3300	2905	2813	1336	2761	1314	1635	2611	1329	1868	1601
ENSG00000023734	STRAP	protein_coding	2224	4319	3683	4526	1608	2817	1333	2093	2277	1385	1427	1585
ENSG00000023892	DEF6	protein_coding	41	1248	52	244	22	66	29	535	73	81	18	29
ENSG00000023902	PLEKHO1	protein_coding	20631	35793	33631	32000	35275	38923	33087	46654	32643	23099	25798	25634
ENSG00000023909	GCLM	protein_coding	10	265	194	162	283	158	112	171	338	377	273	146
ENSG00000024048	UBR2	protein_coding	29	551	320	240	66	198	77	188	199	152	133	109
ENSG00000024422	EHD2	protein_coding	448	535	702	450	519	455	360	500	267	159	316	334
ENSG00000024526	DEPDC1	protein_coding	0	5	0	0	11	0	4	3	0	6	15	0
ENSG00000024862	CCDC28A	protein_coding	65	489	417	385	184	180	187	461	276	253	282	150
ENSG00000025039	RRAGD	protein_coding	359	201	348	557	45	77	113	110	197	104	43	91
ENSG00000025156	HSF2	protein_coding	0	36	15	5	5	0	7	10	9	2	1	6
ENSG00000025293	PHF20	protein_coding	31	607	209	483	115	276	81	180	136	143	137	176
ENSG00000025434	NR1H3	protein_coding	9	183	28	21	25	18	3	47	6	12	9	9
ENSG00000025708	TYMP	protein_coding	303	4321	756	441	441	1018	314	1060	218	137	359	150
ENSG00000025770	NCAPH2	protein_coding	7	211	54	62	0	28	26	119	26	38	8	10
ENSG00000025772	TOMM34	protein_coding	0	166	139	66	8	87	25	18	5	32	10	9
ENSG00000025796	SEC63	protein_coding	75	222	252	250	79	131	64	168	132	138	129	143
ENSG00000025800	KPNA6	protein_coding	16	444	202	245	172	179	135	231	87	138	77	73
ENSG00000026025	VIM	protein_coding	950	13555	1673	1754	709	3308	1474	4897	1494	877	794	1837
ENSG00000026103	FAS	protein_coding	0	65	7	3	0	13	2	12	21	4	8	7
ENSG00000026297	RNASET2	protein_coding	1436	2628	1345	1800	274	794	179	643	183	724	594	262
ENSG00000026508	CD44	protein_coding	14	1474	51	83	215	99	198	532	330	164	29	75
ENSG00000026559	KCNG1	protein_coding	0	16	0	0	0	0	0	0	0	0	0	0
ENSG00000026652	AGPAT4	protein_coding	10	12	25	37	0	13	48	33	34	33	12	13
ENSG00000026751	SLAMF7	protein_coding	0	462	14	221	10	26	11	104	82	73	8	22
ENSG00000026950	BTN3A1	protein_coding	38	416	295	354	290	498	191	700	786	237	149	145
ENSG00000027001	MIPEP	protein_coding	0	59	0	36	0	48	1	57	5	3	4	0
ENSG00000027075	PRKCH	protein_coding	14	910	37	212	28	63	47	360	141	102	38	146
ENSG00000027697	IFNGR1	protein_coding	233	2126	838	905	240	533	465	442	688	467	278	495
ENSG00000027847	B4GALT7	protein_coding	52	107	41	65	32	89	21	74	36	10	25	16
ENSG00000027869	SH2D2A	protein_coding	0	408	49	146	34	63	27	114	59	68	23	24
ENSG00000028116	VRK2	protein_coding	110	515	202	252	276	521	222	426	286	353	285	236
ENSG00000028137	TNFRSF1B	protein_coding	0	1080	32	205	9	51	55	303	104	18	16	10
ENSG00000028203	VEZT	protein_coding	97	322	195	377	236	222	188	246	385	237	190	188
ENSG00000028277	POU2F2	protein_coding	7	1242	17	50	14	13	36	475	14	7	18	8
ENSG00000028310	BRD9	protein_coding	62	258	256	73	77	169	69	237	63	58	77	54
ENSG00000028528	SNX1	protein_coding	576	2146	1658	1740	618	1323	622	1038	814	667	692	466
ENSG00000028839	TBPL1	protein_coding	386	4142	2071	982	530	1642	602	1041	1614	865	611	565
ENSG00000029153	ARNTL2	protein_coding	0	13	22	15	5	34	2	7	4	0	1	7
ENSG00000029363	BCLAF1	protein_coding	85	473	197	107	66	90	62	204	70	82	46	49
ENSG00000029364	SLC39A9	protein_coding	81	301	429	476	251	222	210	298	172	191	115	104
ENSG00000029534	ANK1	protein_coding	1697	3194	5113	5220	2797	3532	2938	2602	3038	1919	2333	1960
ENSG00000029639	TFB1M	protein_coding	0	46	11	1	0	24	6	5	6	5	3	1
ENSG00000029725	RABEP1	protein_coding	51	482	122	168	14	162	62	225	55	113	51	71
ENSG00000029993	HMGB3	protein_coding	43	123	43	6	20	23	23	36	38	23	21	12
ENSG00000030066	NUP160	protein_coding	0	76	16	26	11	15	12	43	17	14	6	10
ENSG00000030110	BAK1	protein_coding	103	321	324	289	105	149	190	253	76	87	191	65
ENSG00000030419	IKZF2	protein_coding	0	42	0	16	12	5	11	14	13	12	2	2
ENSG00000030582	GRN	protein_coding	830	1082	2918	2691	993	761	649	793	270	343	510	254
ENSG00000031003	FAM13B	protein_coding	395	812	863	1312	549	762	487	812	771	712	551	331
ENSG00000031081	ARHGAP31	protein_coding	0	194	49	29	26	14	14	47	2	12	7	19
ENSG00000031691	CENPQ	protein_coding	0	32	0	10	0	6	0	3	1	12	2	0
ENSG00000031698	SARS	protein_coding	120	1120	682	534	204	422	153	660	133	156	140	240
ENSG00000031823	RANBP3	protein_coding	159	567	446	481	189	131	221	518	148	180	185	148
ENSG00000032219	ARID4A	protein_coding	0	146	34	20	20	28	11	32	15	31	14	22
ENSG00000032389	EIPR1	protein_coding	3	200	38	139	11	71	6	85	15	23	11	22
ENSG00000032444	PNPLA6	protein_coding	182	516	722	756	415	549	347	561	207	142	180	110
ENSG00000032742	IFT88	protein_coding	37	272	92	206	146	114	90	221	124	107	126	87
ENSG00000033011	ALG1	protein_coding	0	39	5	39	0	12	1	0	13	5	1	2
ENSG00000033030	ZCCHC8	protein_coding	0	128	12	51	0	6	3	45	7	7	3	16
ENSG00000033050	ABCF2	protein_coding	13	110	20	1	0	13	21	43	19	0	7	5
ENSG00000033100	CHPF2	protein_coding	7	118	128	127	71	43	47	74	111	35	79	20
ENSG00000033122	LRRC7	protein_coding	0	0	12	0	0	0	6	0	0	0	0	1
ENSG00000033170	FUT8	protein_coding	287	434	437	228	152	146	96	188	201	185	165	67
ENSG00000033178	UBA6	protein_coding	0	129	58	24	3	16	18	52	22	31	18	24
ENSG00000033327	GAB2	protein_coding	226	590	295	279	186	218	446	281	454	176	264	233
ENSG00000033627	ATP6V0A1	protein_coding	273	227	578	369	259	383	221	235	115	193	183	94
ENSG00000033800	PIAS1	protein_coding	29	339	122	170	33	80	53	218	105	85	100	96
ENSG00000033867	SLC4A7	protein_coding	0	45	0	0	0	0	0	0	14	2	0	1
ENSG00000034053	APBA2	protein_coding	219	314	213	692	167	237	89	359	86	140	82	79
ENSG00000034152	MAP2K3	protein_coding	1921	4311	4797	5023	6730	4500	4515	8316	5960	3111	7106	3772
ENSG00000034510	TMSB10	protein_coding	3828	27357	6113	6592	1769	4827	2321	12055	1852	1950	1565	2230
ENSG00000034533	ASTE1	protein_coding	0	24	0	0	0	4	0	9	1	2	0	0
ENSG00000034677	RNF19A	protein_coding	0	192	63	164	36	76	25	69	88	85	41	24
ENSG00000034693	PEX3	protein_coding	83	62	102	23	22	34	4	45	44	25	24	34
ENSG00000034713	GABARAPL2	protein_coding	7291	11835	11152	16000	7431	11737	6933	13407	7675	9357	9877	8526
ENSG00000035115	SH3YL1	protein_coding	11	94	31	116	34	32	40	48	50	31	28	37
ENSG00000035141	FAM136A	protein_coding	0	230	71	106	12	76	32	68	31	17	8	10
ENSG00000035403	VCL	protein_coding	13421	36269	28250	58320	50046	25407	41175	57130	58403	51020	52860	23377
ENSG00000035499	DEPDC1B	protein_coding	0	13	0	3	3	6	10	6	2	0	4	1
ENSG00000035664	DAPK2	protein_coding	50	198	243	329	453	300	172	269	126	109	316	130
ENSG00000035681	NSMAF	protein_coding	0	325	31	4	0	18	18	84	12	8	5	25
ENSG00000035687	ADSS	protein_coding	0	406	105	158	8	32	28	142	95	39	48	74
ENSG00000035720	STAP1	protein_coding	0	96	7	2	6	0	0	25	2	1	0	0
ENSG00000035862	TIMP2	protein_coding	63	192	134	356	202	35	429	207	67	33	132	15
ENSG00000035928	RFC1	protein_coding	0	242	0	21	20	30	14	83	21	21	15	28
ENSG00000036054	TBC1D23	protein_coding	158	498	329	395	366	286	171	346	330	324	300	184
ENSG00000036257	CUL3	protein_coding	101	1052	409	266	81	293	121	263	302	170	120	133
ENSG00000036448	MYOM2	protein_coding	42	453	223	199	107	352	28	46	106	160	25	24
ENSG00000036549	AC118549.1	protein_coding	15	111	71	86	14	67	36	76	40	93	51	37
ENSG00000037042	TUBG2	protein_coding	25	61	142	90	60	99	66	63	5	34	49	31
ENSG00000037241	RPL26L1	protein_coding	1	161	61	40	0	31	14	59	13	9	13	14
ENSG00000037474	NSUN2	protein_coding	0	285	69	46	10	32	17	132	22	24	19	32
ENSG00000037637	FBXO42	protein_coding	109	339	225	148	90	128	158	186	113	107	108	103
ENSG00000037749	MFAP3	protein_coding	0	6	28	0	0	0	0	22	11	13	1	20
ENSG00000037757	MRI1	protein_coding	0	51	0	15	17	8	11	42	11	12	3	5
ENSG00000037897	METTL1	protein_coding	0	21	0	0	0	12	5	11	0	0	5	0
ENSG00000038002	AGA	protein_coding	20	44	4	44	0	16	1	21	5	6	3	10
ENSG00000038210	PI4K2B	protein_coding	10	107	26	8	2	2	10	63	17	24	7	13
ENSG00000038219	BOD1L1	protein_coding	66	349	105	161	93	134	56	268	154	105	25	102
ENSG00000038274	MAT2B	protein_coding	75	1018	406	454	247	242	288	699	587	602	513	430
ENSG00000038358	EDC4	protein_coding	0	248	39	62	15	1	5	90	47	17	16	17
ENSG00000038382	TRIO	protein_coding	20	274	242	369	174	127	274	239	103	135	143	134
ENSG00000038427	VCAN	protein_coding	0	465	0	0	2	0	19	64	166	7	19	15
ENSG00000038532	CLEC16A	protein_coding	90	237	392	181	173	141	110	227	103	120	123	57
ENSG00000038945	MSR1	protein_coding	0	20	0	0	0	0	0	0	0	0	0	0
ENSG00000039068	CDH1	protein_coding	0	4	22	5	0	0	0	6	0	0	0	0
ENSG00000039123	MTREX	protein_coding	45	389	105	87	7	74	37	143	36	114	51	34
ENSG00000039319	ZFYVE16	protein_coding	0	23	25	67	0	0	2	11	24	5	2	15
ENSG00000039523	RIPOR1	protein_coding	11	392	185	75	47	53	58	142	49	24	27	44
ENSG00000039560	RAI14	protein_coding	0	15	0	8	0	0	0	2	0	6	13	8
ENSG00000039650	PNKP	protein_coding	40	287	212	222	81	216	95	231	88	51	77	75
ENSG00000039987	BEST2	protein_coding	83	92	101	237	267	157	140	189	62	76	202	99
ENSG00000040199	PHLPP2	protein_coding	0	55	6	12	4	0	17	12	2	11	1	7
ENSG00000040275	SPDL1	protein_coding	4	71	10	64	1	65	3	33	56	2	26	45
ENSG00000040341	STAU2	protein_coding	396	1239	527	1533	632	565	1204	1503	2988	1560	1792	1249
ENSG00000040487	SLC66A1	protein_coding	46	133	222	101	121	124	90	57	55	73	35	45
ENSG00000040531	CTNS	protein_coding	423	1345	2609	776	1051	721	751	994	846	572	849	718
ENSG00000040633	PHF23	protein_coding	75	893	510	356	109	298	175	299	202	146	145	135
ENSG00000040933	INPP4A	protein_coding	8	329	15	122	21	33	29	148	34	23	14	19
ENSG00000041353	RAB27B	protein_coding	890	7552	2741	3610	3577	4337	2580	6640	5145	5855	5545	3251
ENSG00000041357	PSMA4	protein_coding	111	1405	242	141	42	109	43	485	80	47	22	92
ENSG00000041802	LSG1	protein_coding	0	168	58	80	46	105	26	135	32	78	52	26
ENSG00000041880	PARP3	protein_coding	88	136	43	105	23	120	27	71	15	15	16	7
ENSG00000041988	THAP3	protein_coding	0	99	29	34	3	9	6	45	12	0	5	15
ENSG00000042062	RIPOR3	protein_coding	146	707	1411	779	472	748	489	643	357	436	413	270
ENSG00000042088	TDP1	protein_coding	0	187	33	22	34	5	43	61	13	16	32	22
ENSG00000042286	AIFM2	protein_coding	0	32	2	22	0	0	0	4	0	0	3	3
ENSG00000042317	SPATA7	protein_coding	0	13	0	0	0	0	0	0	8	0	0	0
ENSG00000042429	MED17	protein_coding	0	27	15	0	0	0	0	13	4	6	0	0
ENSG00000042445	RETSAT	protein_coding	35	30	0	20	0	23	0	2	4	11	0	4
ENSG00000042493	CAPG	protein_coding	47	1786	73	44	14	24	127	291	33	12	29	46
ENSG00000042753	AP2S1	protein_coding	2528	4545	7814	6697	4564	7194	3557	5722	2696	2614	2602	2130
ENSG00000042832	TG	protein_coding	33	19	33	105	171	30	92	123	23	90	32	28
ENSG00000042980	ADAM28	protein_coding	0	75	0	0	0	0	9	22	4	13	0	0
ENSG00000043093	DCUN1D1	protein_coding	273	572	487	860	291	594	372	491	644	504	371	353
ENSG00000043143	JADE2	protein_coding	37	396	88	193	124	53	74	301	110	94	56	74
ENSG00000043462	LCP2	protein_coding	593	3103	1874	1126	993	740	519	1379	883	828	685	581
ENSG00000043514	TRIT1	protein_coding	0	37	15	14	0	0	3	24	3	11	0	0
ENSG00000044090	CUL7	protein_coding	21	87	17	66	4	15	7	45	2	20	11	12
ENSG00000044115	CTNNA1	protein_coding	1141	2800	2830	3184	1636	2165	1552	1738	1808	1487	1124	740
ENSG00000044446	PHKA2	protein_coding	51	215	145	272	48	186	61	148	32	35	23	20
ENSG00000044459	CNTLN	protein_coding	46	74	2	37	25	9	19	34	8	49	37	31
ENSG00000044574	HSPA5	protein_coding	50	445	511	827	117	267	125	204	233	113	120	61
ENSG00000046647	GEMIN8	protein_coding	0	47	16	19	0	0	26	19	6	20	3	8
ENSG00000046651	OFD1	protein_coding	224	717	391	701	266	309	173	658	641	719	203	611
ENSG00000046889	PREX2	protein_coding	0	0	8	8	9	0	0	22	0	0	0	15
ENSG00000047056	WDR37	protein_coding	8	210	31	77	23	12	6	41	25	33	29	24
ENSG00000047188	YTHDC2	protein_coding	24	246	151	186	194	137	42	188	141	146	142	101
ENSG00000047230	CTPS2	protein_coding	0	59	21	12	0	38	21	12	21	9	18	16
ENSG00000047249	ATP6V1H	protein_coding	0	186	120	93	29	70	24	168	48	17	17	32
ENSG00000047315	POLR2B	protein_coding	52	1063	303	452	251	191	183	490	239	333	222	185
ENSG00000047346	FAM214A	protein_coding	17	350	146	450	49	96	127	302	299	426	274	208
ENSG00000047365	ARAP2	protein_coding	0	264	2	87	1	14	13	98	48	22	2	7
ENSG00000047410	TPR	protein_coding	9	825	125	170	44	69	37	358	99	91	52	103
ENSG00000047578	KIAA0556	protein_coding	9	60	87	53	15	42	12	52	22	21	26	18
ENSG00000047579	DTNBP1	protein_coding	26	315	61	99	8	72	13	122	18	16	13	17
ENSG00000047597	XK	protein_coding	2193	5509	5644	5290	2959	5401	3503	2571	7182	3667	2500	4098
ENSG00000047617	ANO2	protein_coding	132	724	1029	622	272	256	114	497	191	121	183	179
ENSG00000047621	C12orf4	protein_coding	0	87	58	5	10	43	2	37	6	4	10	10
ENSG00000047634	SCML1	protein_coding	32	92	84	111	67	90	26	24	57	75	43	63
ENSG00000047644	WWC3	protein_coding	1145	1266	2157	1517	1192	906	1710	1464	1989	988	1320	1693
ENSG00000047648	ARHGAP6	protein_coding	839	2142	2074	2587	2025	2198	1127	2401	2028	2163	2693	1668
ENSG00000047662	FAM184B	protein_coding	0	0	0	22	2	8	15	0	7	0	9	28
ENSG00000047849	MAP4	protein_coding	19	675	139	104	32	87	39	247	70	39	48	102
ENSG00000047932	GOPC	protein_coding	0	79	26	30	7	4	0	51	13	31	12	19
ENSG00000048028	USP28	protein_coding	0	91	22	40	8	15	3	44	44	43	0	8
ENSG00000048052	HDAC9	protein_coding	20	121	10	41	106	54	75	45	156	221	132	81
ENSG00000048140	TSPAN17	protein_coding	129	257	148	206	54	194	57	82	27	22	29	13
ENSG00000048162	NOP16	protein_coding	0	108	81	18	0	2	6	18	25	9	2	3
ENSG00000048392	RRM2B	protein_coding	0	82	6	27	22	17	7	54	8	4	7	1
ENSG00000048405	ZNF800	protein_coding	40	98	40	42	40	10	11	72	70	27	29	20
ENSG00000048471	SNX29	protein_coding	60	358	404	232	312	283	277	238	252	187	188	85
ENSG00000048544	MRPS10	protein_coding	384	241	451	108	161	118	134	372	113	256	152	76
ENSG00000048649	RSF1	protein_coding	54	403	260	393	83	176	104	139	163	101	122	112
ENSG00000048707	VPS13D	protein_coding	46	333	159	183	303	200	223	285	131	198	154	120
ENSG00000048740	CELF2	protein_coding	918	3185	2422	1858	2063	1400	1730	2844	2309	2028	1662	1795
ENSG00000048828	FAM120A	protein_coding	814	1448	1206	2339	1110	2001	663	1188	806	968	608	557
ENSG00000048991	R3HDM1	protein_coding	106	349	341	259	174	336	88	344	170	211	149	150
ENSG00000049089	COL9A2	protein_coding	0	32	0	11	8	0	12	20	0	0	4	0
ENSG00000049130	KITLG	protein_coding	47	26	0	31	8	12	1	40	61	101	71	77
ENSG00000049167	ERCC8	protein_coding	0	30	0	0	0	7	0	6	0	1	0	13
ENSG00000049192	ADAMTS6	protein_coding	0	45	5	10	0	0	13	0	36	37	19	31
ENSG00000049239	H6PD	protein_coding	0	71	18	31	0	18	6	24	33	11	0	1
ENSG00000049245	VAMP3	protein_coding	543	1252	1768	1374	569	1224	481	1054	446	614	464	406
ENSG00000049246	PER3	protein_coding	0	30	24	7	13	3	11	26	14	12	1	15
ENSG00000049249	TNFRSF9	protein_coding	0	3	12	0	0	0	0	0	0	0	0	0
ENSG00000049323	LTBP1	protein_coding	2379	4669	5743	11811	7428	4741	3932	6664	5667	4855	6082	2845
ENSG00000049449	RCN1	protein_coding	0	39	18	0	6	13	3	10	2	3	1	13
ENSG00000049540	ELN	protein_coding	26	26	7	10	4	6	0	0	9	0	4	8
ENSG00000049541	RFC2	protein_coding	207	675	558	788	150	352	230	306	136	143	130	98
ENSG00000049618	ARID1B	protein_coding	85	401	371	230	144	198	287	308	282	252	232	219
ENSG00000049656	CLPTM1L	protein_coding	197	492	705	699	481	606	322	581	221	243	275	153
ENSG00000049759	NEDD4L	protein_coding	155	123	108	17	23	258	56	84	82	51	62	66
ENSG00000049768	FOXP3	protein_coding	0	54	0	0	0	0	0	7	0	0	2	0
ENSG00000049769	PPP1R3F	protein_coding	101	104	260	265	80	175	35	131	34	62	55	26
ENSG00000049860	HEXB	protein_coding	9	143	58	73	13	39	42	42	35	19	12	6
ENSG00000049883	PTCD2	protein_coding	0	14	15	0	0	0	0	3	0	0	2	0
ENSG00000050130	JKAMP	protein_coding	110	493	172	332	379	249	199	409	611	580	458	414
ENSG00000050165	DKK3	protein_coding	0	0	0	0	17	0	0	0	4	4	4	8
ENSG00000050327	ARHGEF5	protein_coding	0	3	19	0	15	0	0	0	0	0	0	0
ENSG00000050344	NFE2L3	protein_coding	14	20	13	0	10	12	4	20	14	0	17	0
ENSG00000050393	MCUR1	protein_coding	4858	15713	6899	11218	17898	12123	8041	12356	18157	9610	11316	8065
ENSG00000050405	LIMA1	protein_coding	10	135	100	22	36	130	8	26	38	37	17	39
ENSG00000050426	LETMD1	protein_coding	57	379	195	197	131	153	72	148	97	101	45	67
ENSG00000050438	SLC4A8	protein_coding	0	24	0	13	4	0	21	9	9	9	48	1
ENSG00000050628	PTGER3	protein_coding	16	98	294	93	93	164	77	146	106	84	175	87
ENSG00000050730	TNIP3	protein_coding	0	12	0	0	3	0	0	0	1	2	10	0
ENSG00000050748	MAPK9	protein_coding	7	336	175	190	90	75	72	266	101	138	107	62
ENSG00000050820	BCAR1	protein_coding	0	0	4	16	0	4	1	13	1	7	4	6
ENSG00000051009	FAM160A2	protein_coding	0	112	19	52	0	1	3	39	8	0	0	7
ENSG00000051108	HERPUD1	protein_coding	1	135	84	21	18	34	38	90	61	16	23	33
ENSG00000051128	HOMER3	protein_coding	7	106	0	0	19	0	2	30	4	16	5	4
ENSG00000051180	RAD51	protein_coding	0	17	21	23	0	0	5	12	8	0	5	2
ENSG00000051382	PIK3CB	protein_coding	1313	2882	3429	1817	1325	2170	1954	3682	2122	2781	1488	1707
ENSG00000051523	CYBA	protein_coding	149	1185	691	680	55	442	95	437	167	141	82	34
ENSG00000051596	THOC3	protein_coding	17	48	55	0	3	7	14	73	21	7	2	0
ENSG00000051620	HEBP2	protein_coding	47	490	141	63	21	107	47	217	51	75	36	26
ENSG00000051825	MPHOSPH9	protein_coding	0	57	55	46	6	18	15	34	21	74	10	18
ENSG00000052126	PLEKHA5	protein_coding	94	132	150	142	134	93	166	96	160	153	185	227
ENSG00000052723	SIKE1	protein_coding	0	170	57	47	11	43	16	68	25	22	8	28
ENSG00000052749	RRP12	protein_coding	0	472	1	8	0	18	13	144	15	0	2	7
ENSG00000052795	FNIP2	protein_coding	0	48	42	17	0	3	4	7	13	6	1	11
ENSG00000052802	MSMO1	protein_coding	15	44	132	6	11	32	0	16	2	5	5	2
ENSG00000052841	TTC17	protein_coding	89	94	38	122	11	91	38	82	29	15	20	12
ENSG00000053108	FSTL4	protein_coding	18	104	67	100	283	149	292	676	237	402	410	309
ENSG00000053254	FOXN3	protein_coding	278	882	270	694	286	330	545	724	478	439	484	417
ENSG00000053371	AKR7A2	protein_coding	842	951	2582	3095	1179	1291	467	439	230	334	351	317
ENSG00000053372	MRTO4	protein_coding	0	151	4	26	5	10	15	62	1	3	17	1
ENSG00000053501	USE1	protein_coding	8	202	60	19	4	49	22	68	0	15	17	20
ENSG00000053747	LAMA3	protein_coding	0	1	16	0	0	0	0	0	6	0	4	0
ENSG00000053770	AP5M1	protein_coding	12	203	63	165	88	59	69	233	142	209	149	122
ENSG00000053900	ANAPC4	protein_coding	0	81	49	28	3	22	18	67	28	34	5	21
ENSG00000053918	KCNQ1	protein_coding	0	114	0	2	3	5	4	56	2	0	2	9
ENSG00000054116	TRAPPC3	protein_coding	141	664	610	641	341	326	193	572	174	259	306	214
ENSG00000054118	THRAP3	protein_coding	60	1151	290	253	115	139	128	717	189	176	107	128
ENSG00000054148	PHPT1	protein_coding	37	334	258	60	8	88	8	161	22	22	17	23
ENSG00000054219	LY75	protein_coding	0	33	0	21	0	20	1	0	14	0	4	0
ENSG00000054267	ARID4B	protein_coding	0	244	90	63	12	87	32	124	38	50	35	26
ENSG00000054277	OPN3	protein_coding	0	73	37	57	40	60	8	44	32	25	24	23
ENSG00000054282	SDCCAG8	protein_coding	92	562	388	654	87	501	146	176	157	173	129	128
ENSG00000054356	PTPRN	protein_coding	579	1891	900	816	2131	1044	2277	1780	484	538	597	874
ENSG00000054523	KIF1B	protein_coding	142	315	378	246	194	21	487	287	376	283	242	232
ENSG00000054598	FOXC1	protein_coding	0	10	0	0	7	13	16	6	42	9	15	18
ENSG00000054611	TBC1D22A	protein_coding	254	635	807	454	718	552	547	1149	468	253	550	281
ENSG00000054654	SYNE2	protein_coding	12	467	21	187	31	19	35	205	76	94	39	85
ENSG00000054793	ATP9A	protein_coding	459	973	993	1657	1647	732	2409	3342	3964	1972	4062	1883
ENSG00000054965	FAM168A	protein_coding	87	174	68	193	72	152	65	88	36	54	38	32
ENSG00000054967	RELT	protein_coding	0	135	4	22	3	2	13	39	17	0	5	0
ENSG00000054983	GALC	protein_coding	18	121	81	285	51	37	6	55	44	38	38	24
ENSG00000055044	NOP58	protein_coding	31	354	141	56	1	20	16	193	12	20	8	38
ENSG00000055070	SZRD1	protein_coding	3846	5023	8462	8794	3991	4299	2926	3923	2170	2408	2462	2452
ENSG00000055118	KCNH2	protein_coding	16	9	49	7	0	40	0	4	7	2	3	9
ENSG00000055130	CUL1	protein_coding	96	911	454	314	64	277	144	377	201	177	197	91
ENSG00000055147	FAM114A2	protein_coding	0	148	63	102	16	15	12	49	29	27	21	36
ENSG00000055163	CYFIP2	protein_coding	28	1931	192	356	13	104	51	621	90	94	21	93
ENSG00000055208	TAB2	protein_coding	645	4426	3199	2907	3093	2230	2996	3949	5145	3581	3983	4418
ENSG00000055211	GINM1	protein_coding	86	222	286	243	257	245	150	226	144	146	213	104
ENSG00000055332	EIF2AK2	protein_coding	1	208	9	55	16	5	14	85	26	21	17	22
ENSG00000055483	USP36	protein_coding	0	180	28	50	2	14	12	82	12	9	7	9
ENSG00000055609	KMT2C	protein_coding	23	753	393	415	684	442	370	628	753	732	427	405
ENSG00000055813	CCDC85A	protein_coding	0	0	0	11	0	21	0	5	1	0	0	10
ENSG00000055917	PUM2	protein_coding	246	1259	454	1032	649	487	912	1601	1574	1434	1122	850
ENSG00000055950	MRPL43	protein_coding	4	250	138	98	22	102	24	146	35	25	20	30
ENSG00000055955	ITIH4	protein_coding	38	14	79	19	0	10	0	0	0	0	1	1
ENSG00000056050	HPF1	protein_coding	20	138	18	45	0	0	14	24	1	2	0	11
ENSG00000056097	ZFR	protein_coding	31	358	240	375	177	188	151	420	269	407	255	181
ENSG00000056558	TRAF1	protein_coding	29	174	14	26	0	2	28	32	43	1	2	0
ENSG00000056586	RC3H2	protein_coding	1413	2844	2918	3326	1793	1949	1632	3036	2785	2234	2005	1695
ENSG00000056972	TRAF3IP2	protein_coding	0	26	11	3	3	0	1	15	3	5	0	5
ENSG00000057019	DCBLD2	protein_coding	0	26	9	0	0	7	1	16	9	6	4	15
ENSG00000057252	SOAT1	protein_coding	0	25	5	12	12	14	2	12	15	9	0	1
ENSG00000057294	PKP2	protein_coding	45	203	183	183	108	159	58	138	99	132	98	177
ENSG00000057608	GDI2	protein_coding	293	2844	721	563	213	500	341	1211	366	320	199	214
ENSG00000057657	PRDM1	protein_coding	0	32	19	29	0	42	0	9	33	5	0	2
ENSG00000057663	ATG5	protein_coding	19	351	123	121	73	36	23	107	31	42	38	30
ENSG00000057704	TMCC3	protein_coding	0	76	0	0	0	0	6	32	0	3	0	7
ENSG00000057757	PITHD1	protein_coding	147	1305	1399	730	251	690	216	604	179	336	240	164
ENSG00000057935	MTA3	protein_coding	40	113	50	37	37	219	30	53	38	21	7	22
ENSG00000058056	USP13	protein_coding	0	15	0	0	0	0	5	28	6	5	2	7
ENSG00000058063	ATP11B	protein_coding	399	824	615	597	704	1019	568	495	493	272	282	195
ENSG00000058085	LAMC2	protein_coding	13	0	0	0	0	0	1	0	0	0	0	0
ENSG00000058091	CDK14	protein_coding	58	380	376	293	247	313	216	553	435	544	419	222
ENSG00000058262	SEC61A1	protein_coding	515	793	1245	858	445	895	215	387	234	271	201	132
ENSG00000058272	PPP1R12A	protein_coding	278	463	210	194	124	95	134	298	251	259	160	104
ENSG00000058453	CROCC	protein_coding	0	102	29	43	10	6	8	77	9	10	13	7
ENSG00000058600	POLR3E	protein_coding	24	127	25	24	25	41	17	64	44	80	43	31
ENSG00000058668	ATP2B4	protein_coding	77	107	31	135	28	15	13	64	64	76	9	33
ENSG00000058673	ZC3H11A	protein_coding	0	3	21	0	25	10	11	0	13	6	12	4
ENSG00000058729	RIOK2	protein_coding	0	97	24	5	2	9	19	54	21	15	1	6
ENSG00000058799	YIPF1	protein_coding	25	297	346	173	48	258	40	73	124	51	78	36
ENSG00000058804	NDC1	protein_coding	0	25	0	9	0	0	0	0	14	6	0	0
ENSG00000058866	DGKG	protein_coding	197	632	886	619	895	614	471	750	586	493	629	431
ENSG00000059122	FLYWCH1	protein_coding	82	104	269	40	33	65	14	126	36	41	27	25
ENSG00000059145	UNKL	protein_coding	98	216	347	151	160	110	118	154	113	205	124	81
ENSG00000059377	TBXAS1	protein_coding	1299	2514	3132	3290	1667	2037	1990	2600	1990	1954	1842	1278
ENSG00000059378	PARP12	protein_coding	34	385	50	135	19	68	48	211	90	33	15	24
ENSG00000059573	ALDH18A1	protein_coding	0	59	11	29	11	7	7	16	0	8	6	1
ENSG00000059588	TARBP1	protein_coding	0	71	27	25	0	4	10	16	32	8	1	12
ENSG00000059691	GATB	protein_coding	16	108	41	36	7	13	8	15	3	12	6	18
ENSG00000059728	MXD1	protein_coding	23	1121	486	346	605	363	420	920	753	564	652	407
ENSG00000059758	CDK17	protein_coding	38	423	245	322	233	97	142	224	381	325	399	303
ENSG00000059769	DNAJC25	protein_coding	0	23	11	0	0	3	0	0	0	0	0	0
ENSG00000059804	SLC2A3	protein_coding	2225	6391	5190	6331	6517	4490	4507	6931	4740	4563	6015	4209
ENSG00000059915	PSD	protein_coding	0	14	16	44	8	31	11	4	3	11	11	0
ENSG00000060069	CTDP1	protein_coding	8	234	37	62	56	20	14	84	20	34	14	9
ENSG00000060138	YBX3	protein_coding	3969	7879	4515	5245	2634	15988	3004	3282	2425	2436	2552	1524
ENSG00000060140	STYK1	protein_coding	0	15	4	0	7	22	0	4	19	6	8	5
ENSG00000060237	WNK1	protein_coding	614	2020	2101	1999	1081	2371	799	1425	1356	1179	1063	1077
ENSG00000060339	CCAR1	protein_coding	334	526	285	309	154	156	164	333	373	252	173	301
ENSG00000060491	OGFR	protein_coding	26	902	61	74	31	31	78	399	35	44	21	62
ENSG00000060558	GNA15	protein_coding	1368	2923	4431	3707	3467	2965	1277	2471	2267	1002	2808	904
ENSG00000060642	PIGV	protein_coding	36	27	66	28	5	10	2	36	14	8	9	8
ENSG00000060688	SNRNP40	protein_coding	24	329	69	53	78	54	45	149	33	25	33	27
ENSG00000060709	RIMBP2	protein_coding	0	11	0	0	0	0	0	0	0	0	0	0
ENSG00000060749	QSER1	protein_coding	0	61	13	1	10	19	3	5	6	3	8	9
ENSG00000060762	MPC1	protein_coding	137	522	187	526	175	460	293	337	522	523	343	303
ENSG00000060971	ACAA1	protein_coding	42	1028	262	201	127	292	107	380	60	80	70	37
ENSG00000060982	BCAT1	protein_coding	71	149	138	109	90	71	45	112	44	102	39	43
ENSG00000061273	HDAC7	protein_coding	61	613	168	253	30	104	71	212	90	105	61	101
ENSG00000061676	NCKAP1	protein_coding	399	2724	1510	1771	1164	1315	902	1345	2881	1670	1405	1071
ENSG00000061794	MRPS35	protein_coding	0	320	25	44	0	20	24	78	15	20	7	15
ENSG00000061918	GUCY1B1	protein_coding	2613	4376	4053	5808	7566	6020	3175	4135	4851	4322	5591	3425
ENSG00000061936	SFSWAP	protein_coding	27	394	159	105	32	36	19	161	45	46	22	29
ENSG00000061938	TNK2	protein_coding	487	878	1184	1587	1356	809	923	958	712	555	948	602
ENSG00000061987	MON2	protein_coding	0	44	55	35	9	17	7	30	20	21	16	1
ENSG00000062194	GPBP1	protein_coding	234	1476	896	456	179	643	317	663	582	470	356	373
ENSG00000062282	DGAT2	protein_coding	0	87	7	0	15	0	16	6	9	0	2	0
ENSG00000062370	ZNF112	protein_coding	0	11	4	0	0	0	0	3	0	0	0	0
ENSG00000062485	CS	protein_coding	80	1133	536	410	341	390	185	528	139	280	184	137
ENSG00000062524	LTK	protein_coding	11	9	61	28	17	18	0	13	7	0	11	3
ENSG00000062582	MRPS24	protein_coding	0	21	0	6	0	1	0	9	4	0	5	0
ENSG00000062598	ELMO2	protein_coding	179	879	522	631	301	321	223	357	247	277	215	164
ENSG00000062650	WAPL	protein_coding	32	476	179	86	8	99	43	136	47	57	56	30
ENSG00000062716	VMP1	protein_coding	7	497	93	90	220	187	165	312	413	319	285	219
ENSG00000062725	APPBP2	protein_coding	0	121	89	91	22	57	30	41	44	55	20	25
ENSG00000062822	POLD1	protein_coding	0	136	25	51	37	56	29	83	7	5	18	4
ENSG00000063046	EIF4B	protein_coding	447	3564	915	749	292	534	341	2172	418	416	242	506
ENSG00000063127	SLC6A16	protein_coding	0	20	0	0	3	0	1	0	0	0	5	13
ENSG00000063169	BICRA	protein_coding	0	66	8	9	5	0	3	5	3	0	11	0
ENSG00000063176	SPHK2	protein_coding	7	88	67	90	37	25	34	57	24	28	29	15
ENSG00000063177	RPL18	protein_coding	532	7560	1473	1042	351	1589	448	4990	453	426	319	558
ENSG00000063180	CA11	protein_coding	0	45	0	46	8	43	8	50	2	10	5	27
ENSG00000063241	ISOC2	protein_coding	0	165	15	19	1	4	0	77	1	3	8	18
ENSG00000063244	U2AF2	protein_coding	334	2706	2013	2630	1289	1119	881	2426	1179	1172	1400	978
ENSG00000063245	EPN1	protein_coding	824	1473	1721	1503	1057	1583	660	1545	323	562	697	375
ENSG00000063322	MED29	protein_coding	18	419	54	185	59	29	57	131	69	41	47	32
ENSG00000063587	ZNF275	protein_coding	28	80	32	12	52	40	45	65	51	52	10	30
ENSG00000063601	MTMR1	protein_coding	0	257	10	41	0	4	18	79	4	11	5	8
ENSG00000063660	GPC1	protein_coding	0	0	0	0	0	0	0	14	0	0	0	0
ENSG00000063761	ADCK1	protein_coding	0	38	0	17	0	17	0	1	1	0	5	0
ENSG00000063854	HAGH	protein_coding	161	1134	669	420	194	2637	187	386	91	107	225	178
ENSG00000063978	RNF4	protein_coding	25	673	166	142	85	101	108	188	70	68	82	89
ENSG00000064012	CASP8	protein_coding	0	215	16	142	5	27	20	28	66	27	12	2
ENSG00000064042	LIMCH1	protein_coding	20	10	6	5	12	0	0	0	0	0	0	19
ENSG00000064102	INTS13	protein_coding	0	122	57	53	10	50	15	45	11	11	6	15
ENSG00000064115	TM7SF3	protein_coding	214	536	775	788	802	1254	438	704	555	637	388	365
ENSG00000064199	SPA17	protein_coding	30	65	67	50	3	18	11	12	19	11	21	9
ENSG00000064201	TSPAN32	protein_coding	672	983	1565	2858	1288	1587	982	1374	820	852	567	535
ENSG00000064225	ST3GAL6	protein_coding	190	261	202	426	583	424	338	603	435	497	399	204
ENSG00000064313	TAF2	protein_coding	0	88	9	36	0	7	9	39	12	16	21	12
ENSG00000064393	HIPK2	protein_coding	1181	2013	2934	2882	2035	1872	1986	2022	2280	2058	1968	2242
ENSG00000064419	TNPO3	protein_coding	90	500	333	250	71	151	150	258	142	93	48	88
ENSG00000064490	RFXANK	protein_coding	94	597	262	191	123	423	103	342	39	81	28	53
ENSG00000064545	TMEM161A	protein_coding	0	19	0	7	0	14	0	11	0	0	0	0
ENSG00000064547	LPAR2	protein_coding	9	90	15	25	9	26	19	39	32	7	9	7
ENSG00000064601	CTSA	protein_coding	70325	67293	158426	167164	89171	67534	49261	73062	41250	38197	46255	27891
ENSG00000064607	SUGP2	protein_coding	147	360	473	406	177	232	143	271	194	144	148	134
ENSG00000064651	SLC12A2	protein_coding	0	16	0	0	0	0	0	5	0	0	3	8
ENSG00000064652	SNX24	protein_coding	157	446	414	317	256	203	414	780	11	631	262	241
ENSG00000064666	CNN2	protein_coding	1232	5523	4288	1183	1277	2827	696	1890	640	516	421	267
ENSG00000064687	ABCA7	protein_coding	182	310	440	519	102	268	75	172	84	71	123	71
ENSG00000064703	DDX20	protein_coding	48	131	59	40	37	58	19	46	32	23	7	6
ENSG00000064726	BTBD1	protein_coding	683	1369	1793	2797	1086	1314	736	1293	930	1199	848	1053
ENSG00000064763	FAR2	protein_coding	33	154	190	125	54	117	31	56	81	102	126	66
ENSG00000064886	CHI3L2	protein_coding	0	459	5	22	0	8	0	95	2	16	2	5
ENSG00000064932	SBNO2	protein_coding	8	690	153	96	82	81	40	239	64	43	89	71
ENSG00000064933	PMS1	protein_coding	0	55	11	21	0	2	4	24	1	5	3	19
ENSG00000064961	HMG20B	protein_coding	4789	3554	5808	12607	6674	5279	5642	8774	3536	3564	6362	3780
ENSG00000064989	CALCRL	protein_coding	0	7	0	0	0	0	6	0	8	4	0	14
ENSG00000064995	TAF11	protein_coding	92	415	551	380	105	275	78	188	188	111	103	148
ENSG00000064999	ANKS1A	protein_coding	46	244	184	143	119	255	114	113	94	110	115	60
ENSG00000065000	AP3D1	protein_coding	149	970	594	403	346	520	188	574	156	261	167	183
ENSG00000065029	ZNF76	protein_coding	15	331	153	194	81	100	64	144	55	55	60	33
ENSG00000065054	SLC9A3R2	protein_coding	598	252	517	272	94	147	280	604	234	202	306	995
ENSG00000065057	NTHL1	protein_coding	5	86	4	1	0	14	6	50	5	6	8	14
ENSG00000065060	UHRF1BP1	protein_coding	586	525	741	870	220	1068	767	370	810	500	292	403
ENSG00000065135	GNAI3	protein_coding	86	810	158	218	125	190	83	408	171	195	88	142
ENSG00000065150	IPO5	protein_coding	92	371	360	289	125	372	97	220	76	81	30	115
ENSG00000065154	OAT	protein_coding	25	267	29	48	16	50	12	84	11	11	23	26
ENSG00000065183	WDR3	protein_coding	0	136	18	59	3	10	12	39	37	30	17	14
ENSG00000065243	PKN2	protein_coding	0	47	22	12	14	18	6	36	15	13	11	10
ENSG00000065268	WDR18	protein_coding	0	180	20	4	0	3	8	63	7	2	7	9
ENSG00000065308	TRAM2	protein_coding	46	41	33	75	61	131	37	49	9	20	16	38
ENSG00000065328	MCM10	protein_coding	0	19	50	0	0	4	0	0	0	0	6	1
ENSG00000065357	DGKA	protein_coding	284	563	421	494	210	326	134	349	123	134	141	80
ENSG00000065413	ANKRD44	protein_coding	2	167	0	40	5	0	27	51	43	22	7	6
ENSG00000065427	KARS	protein_coding	990	2332	2237	1832	614	1415	364	1109	341	332	196	302
ENSG00000065457	ADAT1	protein_coding	170	248	266	656	177	193	191	224	20	178	172	144
ENSG00000065485	PDIA5	protein_coding	1	135	143	229	164	95	17	166	73	80	111	81
ENSG00000065491	TBC1D22B	protein_coding	33	161	107	34	24	133	23	22	28	37	5	5
ENSG00000065518	NDUFB4	protein_coding	390	1974	1761	1268	694	1125	503	1207	756	781	640	481
ENSG00000065526	SPEN	protein_coding	0	406	60	94	95	91	49	223	86	125	94	93
ENSG00000065534	MYLK	protein_coding	3916	7893	7058	19667	6760	5574	6788	9674	15100	9142	9560	6933
ENSG00000065548	ZC3H15	protein_coding	65	451	174	109	65	78	23	188	64	87	49	33
ENSG00000065559	MAP2K4	protein_coding	13	310	112	173	46	104	71	206	50	74	91	51
ENSG00000065600	PACC1	protein_coding	5	191	142	183	109	168	155	295	114	262	225	168
ENSG00000065613	SLK	protein_coding	24	282	85	92	110	137	80	150	185	102	92	43
ENSG00000065615	CYB5R4	protein_coding	170	919	795	794	469	640	300	532	517	611	389	297
ENSG00000065618	COL17A1	protein_coding	0	15	29	10	0	26	8	13	5	3	10	0
ENSG00000065621	GSTO2	protein_coding	1742	37	52	89	15	35	37	61	9	45	55	14
ENSG00000065665	SEC61A2	protein_coding	0	15	60	52	0	0	15	23	15	12	5	0
ENSG00000065675	PRKCQ	protein_coding	304	1187	1605	1181	1266	1682	941	1413	763	880	867	477
ENSG00000065717	TLE2	protein_coding	23	11	3	0	0	0	0	24	4	5	0	20
ENSG00000065802	ASB1	protein_coding	0	116	4	30	0	10	6	39	8	3	0	9
ENSG00000065809	FAM107B	protein_coding	132	1774	936	693	690	500	758	1286	547	632	1086	593
ENSG00000065833	ME1	protein_coding	119	68	117	498	219	124	102	88	146	343	40	34
ENSG00000065882	TBC1D1	protein_coding	374	1310	775	648	319	2059	233	698	252	201	213	155
ENSG00000065883	CDK13	protein_coding	0	238	64	51	24	58	32	69	65	49	30	9
ENSG00000065911	MTHFD2	protein_coding	330	1209	787	2377	518	1533	354	1344	673	507	641	445
ENSG00000065923	SLC9A7	protein_coding	0	100	115	23	25	57	15	82	39	25	3	29
ENSG00000065970	FOXJ2	protein_coding	165	1121	446	255	343	698	540	658	273	738	421	361
ENSG00000065978	YBX1	protein_coding	5078	15360	12102	13131	8924	26147	4380	9868	7015	5707	4624	5020
ENSG00000065989	PDE4A	protein_coding	0	223	1	9	6	7	13	84	19	21	9	8
ENSG00000066027	PPP2R5A	protein_coding	642	2181	1931	2671	1839	1323	1749	2544	2406	2333	2180	1519
ENSG00000066044	ELAVL1	protein_coding	317	1114	716	1041	578	350	410	983	656	551	595	442
ENSG00000066056	TIE1	protein_coding	30	2	8	31	10	0	0	8	5	0	12	7
ENSG00000066084	DIP2B	protein_coding	30	152	23	33	56	4	3	82	25	9	7	17
ENSG00000066117	SMARCD1	protein_coding	57	313	85	60	19	35	16	138	29	25	5	32
ENSG00000066135	KDM4A	protein_coding	0	185	55	18	23	25	19	88	17	8	14	8
ENSG00000066136	NFYC	protein_coding	81	545	437	269	110	225	68	436	142	99	104	92
ENSG00000066185	ZMYND12	protein_coding	346	714	521	839	451	548	369	413	917	672	712	630
ENSG00000066248	NGEF	protein_coding	33	15	26	6	0	0	8	0	0	8	4	5
ENSG00000066279	ASPM	protein_coding	0	31	38	0	20	11	13	11	0	6	7	0
ENSG00000066294	CD84	protein_coding	695	681	1002	1631	1229	1131	569	1130	809	850	598	314
ENSG00000066322	ELOVL1	protein_coding	67	536	481	316	116	190	150	278	97	176	151	132
ENSG00000066336	SPI1	protein_coding	59	3537	318	169	33	41	98	1338	50	57	61	76
ENSG00000066379	ZNRD1	protein_coding	2	184	22	88	0	93	14	114	20	20	20	14
ENSG00000066382	MPPED2	protein_coding	29	43	8	6	21	2	32	68	15	32	138	59
ENSG00000066422	ZBTB11	protein_coding	0	183	27	35	1	38	21	67	29	11	15	8
ENSG00000066427	ATXN3	protein_coding	14	168	95	57	14	58	31	56	67	38	50	39
ENSG00000066455	GOLGA5	protein_coding	91	355	347	148	48	105	63	131	65	78	59	75
ENSG00000066557	LRRC40	protein_coding	0	34	0	3	0	19	0	11	7	0	5	1
ENSG00000066583	ISOC1	protein_coding	12	117	141	118	110	75	54	90	42	45	53	68
ENSG00000066651	TRMT11	protein_coding	0	10	27	19	6	4	4	10	14	11	6	2
ENSG00000066654	THUMPD1	protein_coding	6	576	159	253	115	114	149	216	263	218	153	173
ENSG00000066697	MSANTD3	protein_coding	2657	4252	4095	3665	6009	5482	4729	8873	6432	3263	5008	4748
ENSG00000066735	KIF26A	protein_coding	0	4	15	16	4	0	9	5	0	0	16	16
ENSG00000066739	ATG2B	protein_coding	0	185	15	90	3	19	34	56	34	68	39	8
ENSG00000066777	ARFGEF1	protein_coding	22	310	94	197	165	87	100	244	118	121	94	114
ENSG00000066827	ZFAT	protein_coding	60	102	53	76	24	138	20	107	39	27	32	22
ENSG00000066855	MTFR1	protein_coding	0	17	82	155	18	10	18	66	31	69	51	98
ENSG00000066923	STAG3	protein_coding	0	18	0	0	0	0	0	31	0	6	0	0
ENSG00000066926	FECH	protein_coding	231	645	462	525	73	1350	260	130	103	84	171	161
ENSG00000066933	MYO9A	protein_coding	0	91	4	1	3	0	7	38	10	4	16	14
ENSG00000067048	DDX3Y	protein_coding	0	473	0	249	75	0	0	191	0	0	80	93
ENSG00000067057	PFKP	protein_coding	679	2207	909	1936	467	3822	404	1835	2196	821	991	357
ENSG00000067064	IDI1	protein_coding	82	802	564	258	146	201	147	322	177	302	219	207
ENSG00000067066	SP100	protein_coding	77	1665	297	267	98	278	139	484	153	159	67	121
ENSG00000067082	KLF6	protein_coding	48	739	98	157	128	96	132	330	321	228	252	181
ENSG00000067113	PLPP1	protein_coding	114	16	9	0	0	0	17	4	3	1	3	13
ENSG00000067141	NEO1	protein_coding	0	8	0	32	0	12	0	9	6	1	0	0
ENSG00000067167	TRAM1	protein_coding	2063	5227	2841	8976	4770	5367	4667	12189	11273	11968	6228	6804
ENSG00000067177	PHKA1	protein_coding	0	0	25	6	0	0	0	5	0	0	0	0
ENSG00000067182	TNFRSF1A	protein_coding	8	217	42	56	5	40	17	45	15	7	7	13
ENSG00000067191	CACNB1	protein_coding	24	217	163	254	168	234	115	276	82	129	130	83
ENSG00000067208	EVI5	protein_coding	0	41	19	17	8	0	18	17	12	0	0	2
ENSG00000067221	STOML1	protein_coding	0	30	18	18	12	13	6	6	3	1	0	0
ENSG00000067225	PKM	protein_coding	49351	45759	72747	195834	91017	69312	80290	96710	61278	59647	66038	49066
ENSG00000067248	DHX29	protein_coding	8	349	141	227	86	159	32	146	92	86	53	67
ENSG00000067334	DNTTIP2	protein_coding	54	447	127	58	10	103	62	177	71	40	23	46
ENSG00000067365	METTL22	protein_coding	994	1553	2650	2443	1544	1822	1109	1452	785	1172	890	544
ENSG00000067369	TP53BP1	protein_coding	16	129	86	114	0	104	52	80	40	17	11	18
ENSG00000067445	TRO	protein_coding	8	0	13	3	0	0	0	0	0	3	0	0
ENSG00000067533	RRP15	protein_coding	0	140	49	9	12	14	5	33	10	5	17	10
ENSG00000067560	RHOA	protein_coding	16393	29699	28624	30830	19645	24974	13242	20091	20093	14756	15144	11204
ENSG00000067596	DHX8	protein_coding	28	439	130	95	64	32	36	182	17	38	45	29
ENSG00000067601	PMS2P4	transcribed_unprocessed_pseudogene	24	104	108	95	40	44	63	52	68	73	26	60
ENSG00000067606	PRKCZ	protein_coding	0	52	0	7	0	6	6	49	2	8	0	2
ENSG00000067646	ZFY	protein_coding	0	13	0	10	12	0	0	0	0	0	0	2
ENSG00000067704	IARS2	protein_coding	26	151	92	147	45	81	15	81	53	31	44	24
ENSG00000067798	NAV3	protein_coding	0	4	0	0	0	16	0	0	0	0	0	0
ENSG00000067829	IDH3G	protein_coding	201	879	960	954	345	451	449	938	324	205	223	273
ENSG00000067836	ROGDI	protein_coding	754	1216	1381	1291	385	1445	153	235	191	138	104	34
ENSG00000067840	PDZD4	protein_coding	230	76	447	288	117	182	287	439	163	64	10	57
ENSG00000067900	ROCK1	protein_coding	126	945	406	417	376	206	329	650	732	593	514	327
ENSG00000067955	CBFB	protein_coding	0	341	33	66	25	10	56	325	152	94	84	46
ENSG00000067992	PDK3	protein_coding	629	1423	1733	1715	962	1073	1264	1544	1146	1208	1148	790
ENSG00000068001	HYAL2	protein_coding	35	11	15	8	0	7	0	0	0	0	0	3
ENSG00000068024	HDAC4	protein_coding	0	117	34	47	0	17	9	7	10	14	3	17
ENSG00000068028	RASSF1	protein_coding	33	598	632	243	27	129	47	374	127	90	47	55
ENSG00000068078	FGFR3	protein_coding	0	18	29	19	7	0	0	0	1	1	4	0
ENSG00000068079	IFI35	protein_coding	17	766	26	14	29	25	9	116	19	14	18	30
ENSG00000068097	HEATR6	protein_coding	0	66	31	6	0	7	3	33	0	6	0	5
ENSG00000068120	COASY	protein_coding	89	600	384	465	224	409	300	574	233	194	226	191
ENSG00000068305	MEF2A	protein_coding	2	925	363	463	279	188	302	575	526	369	609	245
ENSG00000068308	OTUD5	protein_coding	2361	2959	4737	3631	2803	2639	1669	2631	2247	1653	1735	1163
ENSG00000068323	TFE3	protein_coding	989	1646	3213	2690	1297	1574	906	1397	909	847	1174	995
ENSG00000068354	TBC1D25	protein_coding	456	752	1093	1205	1152	734	719	1311	574	508	733	549
ENSG00000068366	ACSL4	protein_coding	36	494	244	382	188	218	102	541	310	515	376	154
ENSG00000068383	INPP5A	protein_coding	584	900	1261	1013	1406	1653	1256	2166	1411	1135	1137	962
ENSG00000068394	GPKOW	protein_coding	11	318	113	42	27	92	11	165	14	16	17	23
ENSG00000068400	GRIPAP1	protein_coding	371	978	1235	1492	790	738	839	1504	655	669	629	478
ENSG00000068438	FTSJ1	protein_coding	13	303	49	39	9	49	3	104	18	30	3	35
ENSG00000068489	PRR11	protein_coding	32	90	65	15	8	73	4	24	36	8	19	11
ENSG00000068615	REEP1	protein_coding	696	94	101	372	701	44	260	149	188	101	187	335
ENSG00000068650	ATP11A	protein_coding	118	178	302	557	185	143	399	283	335	241	373	134
ENSG00000068654	POLR1A	protein_coding	0	94	11	11	2	6	7	19	10	9	0	7
ENSG00000068697	LAPTM4A	protein_coding	20	195	158	124	39	166	27	140	78	111	53	57
ENSG00000068724	TTC7A	protein_coding	0	350	57	22	76	38	85	135	60	52	9	19
ENSG00000068745	IP6K2	protein_coding	16	408	406	329	77	120	202	200	191	115	140	136
ENSG00000068781	STON1-GTF2A1L	protein_coding	0	9	0	0	0	0	13	0	0	5	14	3
ENSG00000068784	SRBD1	protein_coding	17	143	42	56	19	28	27	43	109	12	21	20
ENSG00000068796	KIF2A	protein_coding	6151	13593	8521	10224	8400	13425	8220	9482	16075	11486	10654	10560
ENSG00000068831	RASGRP2	protein_coding	6410	10413	12745	11456	14507	9796	9521	14387	11209	6946	10184	8607
ENSG00000068878	PSME4	protein_coding	455	2046	1464	1319	480	2086	1209	1106	921	920	657	572
ENSG00000068885	IFT80	protein_coding	7	37	16	69	3	17	8	47	35	23	19	21
ENSG00000068903	SIRT2	protein_coding	1140	1220	2576	1808	1445	2120	987	1685	1234	717	805	689
ENSG00000068912	ERLEC1	protein_coding	0	125	133	233	101	75	84	128	90	98	74	47
ENSG00000068971	PPP2R5B	protein_coding	77	148	326	280	65	231	36	91	21	59	51	27
ENSG00000068976	PYGM	protein_coding	0	21	13	18	0	0	10	25	0	8	0	0
ENSG00000069020	MAST4	protein_coding	231	525	600	725	347	473	638	925	981	971	613	563
ENSG00000069122	ADGRF5	protein_coding	0	12	15	0	0	0	0	3	10	12	5	34
ENSG00000069188	SDK2	protein_coding	0	22	0	0	0	0	0	8	1	0	0	0
ENSG00000069248	NUP133	protein_coding	3	210	72	74	23	4	50	109	44	26	18	19
ENSG00000069275	NUCKS1	protein_coding	1226	1777	2747	566	567	519	539	963	780	629	416	349
ENSG00000069329	VPS35	protein_coding	193	1043	228	374	111	239	140	447	145	95	86	126
ENSG00000069345	DNAJA2	protein_coding	269	734	477	500	109	336	240	415	349	227	233	186
ENSG00000069399	BCL3	protein_coding	0	222	52	17	8	23	8	75	20	6	7	18
ENSG00000069424	KCNAB2	protein_coding	101	1233	417	409	146	107	146	593	159	125	146	85
ENSG00000069482	GAL	protein_coding	0	0	1	0	0	0	0	14	1	4	2	2
ENSG00000069493	CLEC2D	protein_coding	0	154	0	103	10	102	11	116	68	32	10	1
ENSG00000069509	FUNDC1	protein_coding	0	124	161	183	20	137	66	116	89	47	41	28
ENSG00000069535	MAOB	protein_coding	199	1057	1196	716	434	2437	69	20	193	168	81	100
ENSG00000069667	RORA	protein_coding	0	96	0	94	10	15	3	45	36	34	1	11
ENSG00000069702	TGFBR3	protein_coding	0	56	0	77	0	18	5	14	24	13	3	11
ENSG00000069849	ATP1B3	protein_coding	136	263	172	238	197	414	135	247	199	113	87	78
ENSG00000069869	NEDD4	protein_coding	33	72	85	136	20	0	8	58	51	100	32	52
ENSG00000069943	PIGB	protein_coding	43	61	192	86	62	104	22	91	29	64	26	24
ENSG00000069956	MAPK6	protein_coding	11	234	177	154	72	191	91	166	254	123	104	103
ENSG00000069966	GNB5	protein_coding	4082	5463	6688	12323	8963	8662	4040	5910	2711	3675	5277	3356
ENSG00000069974	RAB27A	protein_coding	148	595	244	148	57	131	80	195	59	41	35	57
ENSG00000069998	HDHD5	protein_coding	31	168	11	13	0	5	7	89	6	11	2	11
ENSG00000070010	UFD1	protein_coding	1207	2406	3545	2474	1716	1922	1480	1913	1470	1549	1441	1506
ENSG00000070018	LRP6	protein_coding	0	0	11	0	0	0	0	0	0	0	0	2
ENSG00000070047	PHRF1	protein_coding	0	302	59	61	38	26	16	111	12	22	31	19
ENSG00000070061	ELP1	protein_coding	0	125	7	99	9	30	3	86	8	16	6	26
ENSG00000070081	NUCB2	protein_coding	393	421	941	1711	384	478	261	298	348	273	322	199
ENSG00000070087	PFN2	protein_coding	6	3	0	4	0	0	8	19	40	9	7	12
ENSG00000070182	SPTB	protein_coding	1127	2544	2962	4310	2693	3637	2331	2457	2262	2396	2653	1717
ENSG00000070190	DAPP1	protein_coding	1577	13562	4602	9488	11223	5855	9018	14679	15921	13273	13926	11161
ENSG00000070214	SLC44A1	protein_coding	2187	1659	2669	3033	1724	1967	1082	1763	1997	1470	1513	1066
ENSG00000070269	TMEM260	protein_coding	40	161	103	368	175	143	84	85	160	164	187	119
ENSG00000070366	SMG6	protein_coding	23	405	357	305	116	121	131	140	60	91	35	81
ENSG00000070367	EXOC5	protein_coding	35	313	71	139	87	86	63	162	120	144	111	116
ENSG00000070371	CLTCL1	protein_coding	0	36	6	0	0	0	4	2	5	12	1	0
ENSG00000070404	FSTL3	protein_coding	0	36	9	0	0	0	0	4	0	5	0	1
ENSG00000070413	DGCR2	protein_coding	430	641	1076	1281	1279	391	940	850	820	809	862	413
ENSG00000070423	RNF126	protein_coding	0	311	116	53	12	48	33	106	26	33	22	44
ENSG00000070444	MNT	protein_coding	22	154	92	129	77	104	67	83	35	33	48	45
ENSG00000070476	ZXDC	protein_coding	0	165	44	34	5	33	3	46	5	3	6	4
ENSG00000070495	JMJD6	protein_coding	19	285	222	87	31	87	12	109	38	35	24	23
ENSG00000070501	POLB	protein_coding	0	184	50	34	10	48	14	93	34	10	12	9
ENSG00000070526	ST6GALNAC1	protein_coding	3	11	0	0	12	8	0	0	0	0	0	0
ENSG00000070540	WIPI1	protein_coding	1276	2416	2397	3178	2757	2024	2310	2574	2135	1910	1715	1532
ENSG00000070610	GBA2	protein_coding	249	354	528	378	225	302	244	388	175	167	256	117
ENSG00000070614	NDST1	protein_coding	1570	2444	4832	6322	6297	1666	3794	4862	4019	2861	4605	3447
ENSG00000070669	ASNS	protein_coding	0	2	0	15	0	0	0	0	0	2	0	0
ENSG00000070718	AP3M2	protein_coding	23	216	112	318	53	110	182	172	238	243	166	185
ENSG00000070731	ST6GALNAC2	protein_coding	0	14	0	0	0	0	0	0	0	0	0	1
ENSG00000070756	PABPC1	protein_coding	1358	17916	5481	4928	6963	13903	3254	8563	6922	5348	4264	4053
ENSG00000070759	TESK2	protein_coding	0	50	24	17	24	76	21	47	44	21	25	33
ENSG00000070761	CFAP20	protein_coding	0	155	57	47	12	42	16	80	23	7	17	12
ENSG00000070770	CSNK2A2	protein_coding	254	643	604	309	227	564	184	477	151	193	166	133
ENSG00000070785	EIF2B3	protein_coding	11	112	24	26	17	10	13	53	11	0	5	1
ENSG00000070808	CAMK2A	protein_coding	0	41	0	0	0	0	0	0	0	0	0	0
ENSG00000070814	TCOF1	protein_coding	16	348	36	40	15	47	22	177	21	32	22	18
ENSG00000070831	CDC42	protein_coding	3054	8523	5437	6615	3718	5218	4503	8178	7381	6741	5093	3030
ENSG00000070882	OSBPL3	protein_coding	6	58	18	108	3	40	4	26	17	19	16	5
ENSG00000070950	RAD18	protein_coding	6	88	27	43	27	44	16	29	38	41	23	20
ENSG00000070961	ATP2B1	protein_coding	0	89	0	0	2	7	4	19	17	2	8	1
ENSG00000071051	NCK2	protein_coding	6511	14606	15281	13594	14136	9154	14011	21330	16824	10944	19715	11825
ENSG00000071054	MAP4K4	protein_coding	866	2258	1814	537	951	1386	1339	1364	1376	860	718	685
ENSG00000071073	MGAT4A	protein_coding	36	92	0	39	0	14	6	26	27	17	3	3
ENSG00000071082	RPL31	protein_coding	857	9196	2512	1632	581	3076	794	5007	882	993	541	1155
ENSG00000071127	WDR1	protein_coding	36647	35483	77133	87305	34466	31000	37282	45873	36877	31446	37933	25316
ENSG00000071189	SNX13	protein_coding	53	103	94	118	21	35	34	122	33	60	27	28
ENSG00000071203	MS4A12	protein_coding	13	0	0	0	0	0	0	0	0	0	0	0
ENSG00000071205	ARHGAP10	protein_coding	77	262	247	237	384	325	243	461	141	233	273	123
ENSG00000071242	RPS6KA2	protein_coding	11	160	50	107	8	44	14	54	16	16	49	151
ENSG00000071243	ING3	protein_coding	23	325	52	92	51	117	84	164	158	180	123	139
ENSG00000071246	VASH1	protein_coding	659	878	1509	2516	1947	970	539	1072	416	428	427	408
ENSG00000071282	LMCD1	protein_coding	28	13	16	0	0	0	2	23	5	10	6	29
ENSG00000071462	BUD23	protein_coding	74	419	302	438	139	234	59	151	86	93	87	93
ENSG00000071537	SEL1L	protein_coding	2	243	202	246	232	127	218	306	319	287	182	118
ENSG00000071539	TRIP13	protein_coding	8	22	37	63	28	25	53	25	45	43	51	51
ENSG00000071553	ATP6AP1	protein_coding	2475	1536	4937	3183	1501	2609	482	875	497	340	523	397
ENSG00000071564	TCF3	protein_coding	43	746	114	75	64	435	13	171	19	30	22	29
ENSG00000071575	TRIB2	protein_coding	36	146	12	20	5	21	0	76	41	27	16	46
ENSG00000071626	DAZAP1	protein_coding	741	1861	1412	1260	652	1414	440	911	392	389	446	474
ENSG00000071655	MBD3	protein_coding	428	918	1150	1073	441	939	293	695	177	219	268	235
ENSG00000071794	HLTF	protein_coding	0	186	70	68	28	43	10	80	98	82	33	8
ENSG00000071859	FAM50A	protein_coding	5248	3531	5105	5032	2228	5610	1234	2419	1205	635	1046	1156
ENSG00000071889	FAM3A	protein_coding	567	501	1400	967	601	877	447	950	482	267	484	276
ENSG00000071894	CPSF1	protein_coding	18	473	261	196	80	321	91	220	36	46	64	16
ENSG00000071909	MYO3B	protein_coding	58	75	43	373	17	92	316	49	203	560	11	300
ENSG00000071967	CYBRD1	protein_coding	133	152	104	85	50	87	30	49	44	28	21	38
ENSG00000071994	PDCD2	protein_coding	12	340	67	63	6	22	19	181	27	41	35	35
ENSG00000072042	RDH11	protein_coding	10759	9681	19637	13124	14183	7532	11304	18529	10130	10675	9209	5961
ENSG00000072062	PRKACA	protein_coding	231	1622	871	726	547	807	319	871	347	345	457	319
ENSG00000072071	ADGRL1	protein_coding	1	23	19	36	5	23	11	30	6	0	3	13
ENSG00000072110	ACTN1	protein_coding	10118	17393	23270	41298	29683	15202	16857	27605	23214	19657	22165	17012
ENSG00000072121	ZFYVE26	protein_coding	37	128	20	40	0	38	21	46	29	6	5	11
ENSG00000072134	EPN2	protein_coding	0	17	15	11	2	14	2	0	2	0	5	13
ENSG00000072135	PTPN18	protein_coding	16165	37053	43008	39778	51753	20366	44332	65682	42930	32301	44283	40397
ENSG00000072163	LIMS2	protein_coding	25	37	24	10	12	13	50	47	30	11	18	79
ENSG00000072182	ASIC4	protein_coding	2	7	31	1	6	0	0	0	0	0	0	0
ENSG00000072201	LNX1	protein_coding	0	8	0	3	0	0	0	11	10	0	0	20
ENSG00000072210	ALDH3A2	protein_coding	0	156	10	30	1	6	9	67	9	8	9	10
ENSG00000072274	TFRC	protein_coding	23	261	238	49	74	128	49	78	47	41	59	9
ENSG00000072310	SREBF1	protein_coding	0	88	7	36	3	5	2	19	15	7	0	10
ENSG00000072364	AFF4	protein_coding	27	191	17	34	64	15	21	104	66	54	55	59
ENSG00000072401	UBE2D1	protein_coding	0	128	0	3	3	7	5	38	10	5	2	5
ENSG00000072415	MPP5	protein_coding	0	56	33	30	41	53	23	44	28	38	22	9
ENSG00000072422	RHOBTB1	protein_coding	1739	3329	6427	4968	3557	5457	5436	3803	6082	3234	4469	1507
ENSG00000072501	SMC1A	protein_coding	62	485	254	558	130	120	167	279	241	217	164	153
ENSG00000072506	HSD17B10	protein_coding	7	543	75	55	10	81	10	282	29	49	5	44
ENSG00000072518	MARK2	protein_coding	23	408	97	109	47	75	53	144	87	66	40	47
ENSG00000072571	HMMR	protein_coding	0	30	70	6	6	1	4	9	6	17	7	0
ENSG00000072609	CHFR	protein_coding	27	411	169	148	119	224	102	138	125	72	109	54
ENSG00000072657	TRHDE	protein_coding	19	36	76	95	51	27	87	43	99	169	33	59
ENSG00000072682	P4HA2	protein_coding	13	0	0	0	0	0	0	0	0	0	0	0
ENSG00000072694	FCGR2B	protein_coding	0	66	0	11	0	5	4	36	0	0	0	5
ENSG00000072736	NFATC3	protein_coding	77	591	134	292	80	112	110	241	130	151	83	55
ENSG00000072756	TRNT1	protein_coding	38	250	188	201	121	148	178	436	80	138	93	375
ENSG00000072778	ACADVL	protein_coding	4842	1571	9608	6670	1164	2871	1096	2555	953	855	1281	602
ENSG00000072786	STK10	protein_coding	41	2484	234	719	92	255	105	994	195	130	111	139
ENSG00000072803	FBXW11	protein_coding	133	609	465	852	454	653	318	444	416	388	372	322
ENSG00000072818	ACAP1	protein_coding	17	1068	49	383	69	123	41	489	117	68	52	105
ENSG00000072849	DERL2	protein_coding	224	639	795	638	348	397	267	359	290	451	293	324
ENSG00000072858	SIDT1	protein_coding	145	229	340	520	197	176	126	385	232	271	258	203
ENSG00000072864	NDE1	protein_coding	28	209	118	101	58	78	36	99	38	60	62	17
ENSG00000072952	MRVI1	protein_coding	478	387	1237	646	1135	773	534	811	210	694	279	216
ENSG00000072954	TMEM38A	protein_coding	0	0	0	0	0	0	0	15	0	0	0	0
ENSG00000072958	AP1M1	protein_coding	48	969	407	399	114	454	112	385	109	69	107	57
ENSG00000073008	PVR	protein_coding	0	8	6	0	0	6	11	0	7	0	0	0
ENSG00000073050	XRCC1	protein_coding	366	531	867	877	433	384	297	564	197	360	312	203
ENSG00000073060	SCARB1	protein_coding	6	12	42	4	0	17	10	14	1	1	1	8
ENSG00000073111	MCM2	protein_coding	6	251	164	176	122	18	214	225	77	93	237	87
ENSG00000073146	MOV10L1	protein_coding	0	3	0	18	9	0	7	22	6	3	13	12
ENSG00000073150	PANX2	protein_coding	0	7	7	16	0	0	1	4	0	0	4	2
ENSG00000073169	SELENOO	protein_coding	12	91	31	19	19	0	11	78	13	2	10	13
ENSG00000073282	TP63	protein_coding	0	12	13	12	46	6	0	26	8	5	18	13
ENSG00000073331	ALPK1	protein_coding	0	153	29	0	7	0	0	27	14	4	11	3
ENSG00000073350	LLGL2	protein_coding	5	82	1	87	13	35	3	62	27	15	3	7
ENSG00000073417	PDE8A	protein_coding	0	55	4	14	0	0	13	7	19	6	0	8
ENSG00000073464	CLCN4	protein_coding	299	250	452	965	457	252	308	420	578	565	384	372
ENSG00000073536	NLE1	protein_coding	0	26	18	0	0	0	0	22	0	4	0	1
ENSG00000073578	SDHA	protein_coding	138	375	360	451	465	518	516	762	515	398	607	258
ENSG00000073584	SMARCE1	protein_coding	60	370	213	317	103	155	111	242	209	204	242	156
ENSG00000073605	GSDMB	protein_coding	0	65	29	64	0	29	29	39	59	22	9	30
ENSG00000073614	KDM5A	protein_coding	45	578	263	268	173	148	175	371	279	298	193	237
ENSG00000073712	FERMT2	protein_coding	30	25	66	6	5	13	2	6	19	10	14	64
ENSG00000073737	DHRS9	protein_coding	0	36	0	0	0	0	7	15	0	2	0	0
ENSG00000073756	PTGS2	protein_coding	0	88	0	0	0	0	14	0	12	1	18	0
ENSG00000073792	IGF2BP2	protein_coding	2320	3103	2863	3664	3537	3917	3297	3870	4854	3048	2442	2253
ENSG00000073803	MAP3K13	protein_coding	53	95	201	224	59	93	43	52	8	10	25	19
ENSG00000073849	ST6GAL1	protein_coding	1244	2120	3669	4381	2245	1366	1790	1786	1708	1800	2300	1474
ENSG00000073861	TBX21	protein_coding	0	713	14	288	5	85	47	200	105	123	17	54
ENSG00000073910	FRY	protein_coding	0	48	7	27	6	13	3	46	22	9	14	65
ENSG00000073921	PICALM	protein_coding	102	1444	162	205	132	250	174	448	241	193	145	178
ENSG00000073969	NSF	protein_coding	48	186	93	38	40	108	7	123	31	44	20	18
ENSG00000074054	CLASP1	protein_coding	18	276	259	262	49	140	182	213	185	128	159	85
ENSG00000074071	MRPS34	protein_coding	239	958	869	948	536	643	380	844	274	362	324	407
ENSG00000074181	NOTCH3	protein_coding	0	6	5	8	13	1	2	0	12	3	0	4
ENSG00000074201	CLNS1A	protein_coding	0	608	105	159	70	194	30	352	65	46	43	22
ENSG00000074219	TEAD2	protein_coding	12	18	45	69	0	24	3	20	2	7	6	10
ENSG00000074266	EED	protein_coding	0	113	12	2	0	5	8	16	14	0	9	9
ENSG00000074319	TSG101	protein_coding	292	1115	818	750	312	590	351	405	455	371	280	292
ENSG00000074356	NCBP3	protein_coding	93	417	196	197	98	189	73	174	149	72	68	79
ENSG00000074370	ATP2A3	protein_coding	42782	22486	92121	62887	53388	45802	22519	25545	16123	13119	22142	18002
ENSG00000074416	MGLL	protein_coding	8669	12571	20679	21372	20733	21039	12118	14829	8273	8211	13958	7279
ENSG00000074582	BCS1L	protein_coding	27	29	9	3	22	13	11	37	5	6	0	0
ENSG00000074590	NUAK1	protein_coding	0	11	10	0	0	7	11	6	3	4	3	9
ENSG00000074603	DPP8	protein_coding	173	422	498	538	244	287	113	260	268	251	217	139
ENSG00000074621	SLC24A1	protein_coding	0	7	0	9	1	0	3	10	11	5	1	20
ENSG00000074657	ZNF532	protein_coding	0	21	0	0	0	0	9	0	14	9	2	6
ENSG00000074660	SCARF1	protein_coding	74	52	397	195	239	135	41	83	54	50	88	45
ENSG00000074695	LMAN1	protein_coding	89	205	457	384	222	76	123	202	291	249	153	90
ENSG00000074696	HACD3	protein_coding	27	27	8	10	197	21	0	1	63	5	0	10
ENSG00000074706	IPCEF1	protein_coding	54	484	38	487	332	351	281	323	350	238	398	170
ENSG00000074755	ZZEF1	protein_coding	210	800	817	1106	531	424	677	915	649	613	625	403
ENSG00000074800	ENO1	protein_coding	4888	12157	16260	16625	10223	15794	7050	11619	6177	4858	6635	3862
ENSG00000074842	MYDGF	protein_coding	41	163	66	64	0	40	25	32	5	15	8	21
ENSG00000074855	ANO8	protein_coding	71	28	224	107	43	27	13	40	32	14	33	27
ENSG00000074935	TUBE1	protein_coding	0	28	7	3	3	0	0	11	6	5	0	7
ENSG00000074964	ARHGEF10L	protein_coding	0	80	0	0	0	0	11	55	4	0	2	0
ENSG00000074966	TXK	protein_coding	0	67	49	126	19	15	10	56	64	19	13	8
ENSG00000075089	ACTR6	protein_coding	43	192	84	261	95	106	32	86	67	60	45	44
ENSG00000075131	TIPIN	protein_coding	0	15	15	0	1	5	0	17	1	4	1	8
ENSG00000075142	SRI	protein_coding	13	632	107	89	40	147	31	172	60	59	29	53
ENSG00000075151	EIF4G3	protein_coding	1668	3548	3389	4930	2299	3531	1580	2544	1982	2159	1967	1724
ENSG00000075188	NUP37	protein_coding	0	135	0	29	8	6	2	24	0	8	8	16
ENSG00000075218	GTSE1	protein_coding	0	34	40	0	0	2	2	0	0	4	5	1
ENSG00000075234	TTC38	protein_coding	37	445	34	231	17	99	21	128	66	62	14	20
ENSG00000075239	ACAT1	protein_coding	62	232	42	32	42	11	39	102	16	9	10	40
ENSG00000075240	GRAMD4	protein_coding	5	48	9	16	2	6	6	38	25	2	4	3
ENSG00000075275	CELSR1	protein_coding	0	27	0	8	0	0	0	6	5	4	0	0
ENSG00000075292	ZNF638	protein_coding	22	383	211	160	35	139	59	135	126	71	29	45
ENSG00000075303	SLC25A40	protein_coding	0	93	26	53	29	74	6	50	16	33	21	21
ENSG00000075336	TIMM21	protein_coding	0	51	32	40	0	8	4	22	7	3	2	2
ENSG00000075340	ADD2	protein_coding	5	118	80	8	26	38	25	42	2	5	8	14
ENSG00000075391	RASAL2	protein_coding	0	24	12	2	2	0	17	1	19	13	18	47
ENSG00000075399	VPS9D1	protein_coding	348	513	977	1172	500	700	387	570	204	278	319	203
ENSG00000075407	ZNF37A	protein_coding	6	137	78	68	27	28	18	94	32	31	23	34
ENSG00000075413	MARK3	protein_coding	512	1691	1477	860	649	1892	758	1304	899	825	1208	1128
ENSG00000075415	SLC25A3	protein_coding	568	3465	1511	1472	716	1466	721	1876	627	646	542	468
ENSG00000075420	FNDC3B	protein_coding	0	71	29	52	0	19	8	23	18	2	10	12
ENSG00000075426	FOSL2	protein_coding	0	270	25	135	0	28	52	100	125	87	7	10
ENSG00000075539	FRYL	protein_coding	44	247	84	101	40	73	43	161	49	60	31	75
ENSG00000075568	TMEM131	protein_coding	0	142	39	65	29	21	4	76	34	16	12	7
ENSG00000075618	FSCN1	protein_coding	13	149	45	3	4	1	5	75	14	11	9	40
ENSG00000075624	ACTB	protein_coding	202197	306941	452351	162796	321420	343874	173753	300660	192795	158249	125370	84823
ENSG00000075651	PLD1	protein_coding	0	21	3	4	0	0	10	15	8	4	3	4
ENSG00000075702	WDR62	protein_coding	0	18	0	9	0	0	0	11	1	0	3	0
ENSG00000075711	DLG1	protein_coding	113	488	209	496	287	378	226	441	374	461	301	282
ENSG00000075785	RAB7A	protein_coding	1324	3746	3182	3254	2032	2286	2089	3547	2587	2169	1937	1655
ENSG00000075790	BCAP29	protein_coding	336	641	961	596	531	665	223	620	491	521	338	233
ENSG00000075826	SEC31B	protein_coding	0	52	13	85	4	4	14	4	0	1	10	3
ENSG00000075856	SART3	protein_coding	36	295	99	130	88	69	52	139	111	87	91	72
ENSG00000075884	ARHGAP15	protein_coding	16	782	93	79	30	64	29	321	13	32	14	19
ENSG00000075914	EXOSC7	protein_coding	0	125	3	57	3	0	6	70	23	2	0	12
ENSG00000075945	KIFAP3	protein_coding	1153	3125	2596	5147	408	1937	1131	1248	1633	2041	970	365
ENSG00000075975	MKRN2	protein_coding	0	108	38	78	24	70	13	51	27	44	21	41
ENSG00000076003	MCM6	protein_coding	394	1465	1691	1675	893	758	1000	2055	2402	1339	1573	753
ENSG00000076043	REXO2	protein_coding	403	1259	1414	1307	396	687	299	351	291	367	253	235
ENSG00000076053	RBM7	protein_coding	0	140	90	64	13	17	12	58	55	60	24	18
ENSG00000076067	RBMS2	protein_coding	47	45	43	141	6	124	36	56	21	27	65	85
ENSG00000076108	BAZ2A	protein_coding	101	829	468	328	232	305	168	254	192	219	213	218
ENSG00000076201	PTPN23	protein_coding	24	85	22	52	17	21	16	97	25	28	21	44
ENSG00000076242	MLH1	protein_coding	49	276	252	170	88	150	63	169	53	99	36	103
ENSG00000076248	UNG	protein_coding	21	77	37	44	0	19	11	30	6	11	20	19
ENSG00000076258	FMO4	protein_coding	0	7	6	14	0	0	0	0	6	0	0	0
ENSG00000076321	KLHL20	protein_coding	4	38	31	12	0	0	5	6	6	18	5	3
ENSG00000076351	SLC46A1	protein_coding	0	14	0	0	0	0	0	4	3	0	0	0
ENSG00000076356	PLXNA2	protein_coding	118	111	45	146	116	42	263	88	174	115	133	127
ENSG00000076382	SPAG5	protein_coding	94	73	128	78	67	67	63	40	42	65	53	34
ENSG00000076513	ANKRD13A	protein_coding	358	1443	912	812	322	585	623	841	583	778	476	372
ENSG00000076554	TPD52	protein_coding	0	109	0	10	6	23	1	65	12	21	15	27
ENSG00000076555	ACACB	protein_coding	0	12	14	12	18	16	24	42	5	5	27	20
ENSG00000076604	TRAF4	protein_coding	0	36	1	5	0	0	2	30	3	1	0	0
ENSG00000076641	PAG1	protein_coding	40	125	33	108	31	82	19	138	66	75	56	30
ENSG00000076650	GPATCH1	protein_coding	0	55	15	2	0	0	0	16	2	0	0	0
ENSG00000076662	ICAM3	protein_coding	17	1387	63	277	62	158	82	675	69	59	93	55
ENSG00000076685	NT5C2	protein_coding	678	2072	2574	1741	793	713	991	1239	1596	1086	1151	765
ENSG00000076706	MCAM	protein_coding	0	0	9	18	0	2	7	1	6	2	0	7
ENSG00000076770	MBNL3	protein_coding	318	1754	594	1278	1000	2207	662	1078	966	937	690	950
ENSG00000076864	RAP1GAP	protein_coding	0	0	63	0	10	3	0	7	0	6	0	0
ENSG00000076924	XAB2	protein_coding	9	520	134	111	120	126	59	297	63	60	47	63
ENSG00000076928	ARHGEF1	protein_coding	6	2235	123	619	51	119	172	1213	205	150	95	158
ENSG00000076944	STXBP2	protein_coding	6028	8674	11038	13463	8163	12062	7301	12246	4996	5500	7190	4713
ENSG00000076984	MAP2K7	protein_coding	68	351	257	87	38	120	53	148	53	62	41	54
ENSG00000077044	DGKD	protein_coding	1205	3051	3461	3422	3238	3847	1909	2048	1660	1181	1593	1014
ENSG00000077097	TOP2B	protein_coding	185	1648	489	579	287	314	354	669	660	567	437	355
ENSG00000077147	TM9SF3	protein_coding	61	257	338	269	113	234	104	336	77	159	141	63
ENSG00000077150	NFKB2	protein_coding	0	559	99	68	12	50	21	196	21	11	9	16
ENSG00000077152	UBE2T	protein_coding	0	19	8	1	7	18	2	0	1	7	1	0
ENSG00000077157	PPP1R12B	protein_coding	0	54	23	61	0	19	11	20	21	2	17	4
ENSG00000077232	DNAJC10	protein_coding	5	141	43	139	39	10	16	46	28	15	17	35
ENSG00000077235	GTF3C1	protein_coding	30	238	130	317	151	144	71	211	38	54	32	59
ENSG00000077238	IL4R	protein_coding	0	448	24	39	0	8	3	65	17	16	12	0
ENSG00000077254	USP33	protein_coding	476	2147	1318	1715	863	696	735	1155	1836	1583	1545	1455
ENSG00000077312	SNRPA	protein_coding	70	395	74	128	10	53	25	128	25	19	13	46
ENSG00000077348	EXOSC5	protein_coding	0	95	0	21	0	0	6	45	6	0	4	3
ENSG00000077380	DYNC1I2	protein_coding	199	767	430	689	204	290	199	515	385	351	349	308
ENSG00000077420	APBB1IP	protein_coding	90	1292	198	106	107	23	76	517	130	64	52	52
ENSG00000077454	LRCH4	protein_coding	39	220	140	129	50	91	49	118	31	41	40	35
ENSG00000077458	FAM76B	protein_coding	8	68	91	21	12	37	30	22	11	76	21	29
ENSG00000077463	SIRT6	protein_coding	7	134	46	22	22	33	2	69	3	19	1	20
ENSG00000077514	POLD3	protein_coding	0	110	0	13	6	0	10	5	3	9	5	0
ENSG00000077549	CAPZB	protein_coding	9275	14337	20583	18545	10972	13832	8815	10782	8918	7048	8164	6225
ENSG00000077585	GPR137B	protein_coding	427	1099	679	708	1725	337	464	1517	2059	793	938	824
ENSG00000077684	JADE1	protein_coding	37	125	74	112	5	32	31	122	22	14	12	5
ENSG00000077713	SLC25A43	protein_coding	78	220	106	223	615	369	240	284	203	255	317	331
ENSG00000077721	UBE2A	protein_coding	162	776	589	408	265	426	263	338	329	371	275	201
ENSG00000077782	FGFR1	protein_coding	17	19	7	4	0	0	5	0	7	6	8	8
ENSG00000077984	CST7	protein_coding	644	574	7121	4567	2146	760	99	577	216	291	151	207
ENSG00000078018	MAP2	protein_coding	63	79	170	92	33	81	27	57	71	55	28	57
ENSG00000078043	PIAS2	protein_coding	0	97	46	20	18	15	12	37	51	44	20	43
ENSG00000078053	AMPH	protein_coding	16	3	0	0	0	0	0	0	0	0	0	0
ENSG00000078061	ARAF	protein_coding	549	1328	1707	1356	677	1169	447	808	434	438	451	359
ENSG00000078070	MCCC1	protein_coding	12	121	27	16	21	13	12	15	11	13	7	12
ENSG00000078081	LAMP3	protein_coding	0	36	0	0	0	0	0	0	0	0	0	0
ENSG00000078114	NEBL	protein_coding	0	14	0	0	0	0	0	0	1	0	7	8
ENSG00000078124	ACER3	protein_coding	433	2443	1377	733	1010	1342	682	624	728	965	27	577
ENSG00000078140	UBE2K	protein_coding	511	1964	815	1415	841	840	1141	1646	2243	1428	1263	1400
ENSG00000078142	PIK3C3	protein_coding	0	284	115	73	9	32	14	139	34	41	25	56
ENSG00000078177	N4BP2	protein_coding	0	31	0	0	0	0	0	30	7	0	11	6
ENSG00000078246	TULP3	protein_coding	0	33	15	71	0	3	5	14	1	0	6	6
ENSG00000078269	SYNJ2	protein_coding	0	154	30	172	15	46	150	90	210	150	207	131
ENSG00000078304	PPP2R5C	protein_coding	246	1510	821	681	299	518	394	734	383	317	290	284
ENSG00000078319	PMS2P1	unprocessed_pseudogene	0	141	168	100	28	71	26	46	18	37	28	30
ENSG00000078369	GNB1	protein_coding	4408	8581	10254	9678	8196	9215	5169	8434	5763	5327	6128	4423
ENSG00000078403	MLLT10	protein_coding	16	89	25	30	26	33	28	34	27	24	6	27
ENSG00000078487	ZCWPW1	protein_coding	6	75	126	62	28	47	43	36	56	41	17	21
ENSG00000078589	P2RY10	protein_coding	25	285	14	94	170	131	227	522	457	362	477	230
ENSG00000078596	ITM2A	protein_coding	326	1223	1241	1966	882	551	578	460	772	1231	765	946
ENSG00000078618	NRDC	protein_coding	8831	15752	18819	16453	11221	15680	7856	12306	10323	8881	5820	6217
ENSG00000078668	VDAC3	protein_coding	3267	12462	6698	11117	6081	7503	7998	14447	16112	10669	10612	7050
ENSG00000078674	PCM1	protein_coding	139	1086	397	347	158	446	161	407	298	254	228	134
ENSG00000078687	TNRC6C	protein_coding	12	64	0	27	2	29	5	35	9	23	6	39
ENSG00000078699	CBFA2T2	protein_coding	3	85	36	6	4	5	2	53	6	12	7	11
ENSG00000078747	ITCH	protein_coding	60	432	262	195	57	148	113	197	119	135	67	65
ENSG00000078804	TP53INP2	protein_coding	57	246	495	97	74	211	187	215	179	151	151	59
ENSG00000078808	SDF4	protein_coding	225	692	1030	1046	731	705	356	768	220	334	396	301
ENSG00000078814	MYH7B	protein_coding	17	1	7	0	0	5	7	0	0	1	0	0
ENSG00000078902	TOLLIP	protein_coding	2023	2257	4560	7405	5197	2188	4043	6657	3127	2994	4453	3149
ENSG00000078967	UBE2D4	protein_coding	105	147	119	138	88	334	46	197	31	43	27	48
ENSG00000079102	RUNX1T1	protein_coding	0	2	10	10	8	2	0	3	4	3	28	14
ENSG00000079134	THOC1	protein_coding	0	67	5	37	3	18	7	76	11	12	15	24
ENSG00000079156	OSBPL6	protein_coding	14	175	77	35	78	256	43	77	81	65	31	24
ENSG00000079246	XRCC5	protein_coding	336	2785	754	861	338	505	319	1057	432	373	331	311
ENSG00000079257	LXN	protein_coding	196	351	1009	720	115	772	217	459	118	209	151	28
ENSG00000079263	SP140	protein_coding	0	493	0	44	0	8	0	181	19	9	4	14
ENSG00000079277	MKNK1	protein_coding	274	724	1074	715	265	724	373	451	534	223	273	197
ENSG00000079308	TNS1	protein_coding	510	1249	843	1324	5302	2171	3623	6096	2565	3096	6828	4264
ENSG00000079313	REXO1	protein_coding	17	266	127	80	35	31	26	139	26	20	31	31
ENSG00000079332	SAR1A	protein_coding	182	857	859	565	403	715	201	593	326	357	170	181
ENSG00000079335	CDC14A	protein_coding	0	38	9	28	5	6	5	13	0	4	10	8
ENSG00000079337	RAPGEF3	protein_coding	6	23	44	17	12	1	29	18	4	3	3	46
ENSG00000079385	CEACAM1	protein_coding	1	22	5	14	1	13	0	2	3	0	1	0
ENSG00000079387	SENP1	protein_coding	104	366	419	357	211	259	142	355	253	218	151	149
ENSG00000079432	CIC	protein_coding	165	758	428	610	535	219	390	712	430	364	648	414
ENSG00000079435	LIPE	protein_coding	0	52	12	13	6	15	0	18	0	0	4	24
ENSG00000079459	FDFT1	protein_coding	400	1207	2069	858	744	792	276	750	400	308	363	317
ENSG00000079462	PAFAH1B3	protein_coding	24	87	11	9	0	0	7	33	2	0	5	11
ENSG00000079482	OPHN1	protein_coding	32	166	201	312	253	193	166	124	265	299	264	197
ENSG00000079616	KIF22	protein_coding	0	341	102	70	5	46	19	272	34	24	19	20
ENSG00000079691	CARMIL1	protein_coding	52	153	275	126	57	257	88	94	105	108	86	119
ENSG00000079739	PGM1	protein_coding	140	302	154	329	476	254	244	644	285	157	237	94
ENSG00000079785	DDX1	protein_coding	19	398	227	98	76	52	57	179	67	72	55	29
ENSG00000079805	DNM2	protein_coding	384	1786	984	1043	536	602	485	1199	355	370	420	303
ENSG00000079819	EPB41L2	protein_coding	31	201	70	42	14	6	13	116	24	11	39	66
ENSG00000079950	STX7	protein_coding	733	3623	1958	2161	1071	920	1591	3347	4337	3842	2601	1642
ENSG00000079974	RABL2B	protein_coding	0	93	9	60	15	6	23	19	38	15	2	7
ENSG00000079999	KEAP1	protein_coding	76	430	425	309	131	315	126	341	105	142	180	183
ENSG00000080031	PTPRH	protein_coding	32	0	2	0	0	0	2	0	2	0	0	0
ENSG00000080189	SLC35C2	protein_coding	141	372	383	381	244	118	152	237	127	182	160	128
ENSG00000080200	CRYBG3	protein_coding	0	34	23	0	1	0	0	14	15	0	0	7
ENSG00000080298	RFX3	protein_coding	37	225	268	246	176	235	89	105	121	110	120	84
ENSG00000080345	RIF1	protein_coding	0	142	41	30	26	35	11	40	49	30	20	7
ENSG00000080371	RAB21	protein_coding	66	707	420	400	275	261	462	865	456	685	511	298
ENSG00000080493	SLC4A4	protein_coding	0	0	0	17	3	8	0	0	0	2	0	3
ENSG00000080503	SMARCA2	protein_coding	587	1947	753	1648	1590	1605	1690	2240	2462	1843	2162	1657
ENSG00000080546	SESN1	protein_coding	0	121	36	39	13	42	14	87	71	29	35	29
ENSG00000080573	COL5A3	protein_coding	0	20	0	0	0	4	1	5	0	0	0	1
ENSG00000080603	SRCAP	protein_coding	27	29	40	21	26	8	1	57	7	31	17	12
ENSG00000080608	PUM3	protein_coding	7	148	15	21	8	11	13	59	3	7	1	18
ENSG00000080802	CNOT4	protein_coding	27	111	49	60	14	32	25	62	28	44	36	25
ENSG00000080815	PSEN1	protein_coding	0	182	84	75	19	26	86	92	48	31	64	16
ENSG00000080819	CPOX	protein_coding	42	152	124	46	28	29	32	13	38	41	16	28
ENSG00000080822	CLDND1	protein_coding	150	314	330	404	203	238	153	336	175	230	111	192
ENSG00000080823	MOK	protein_coding	16	22	45	0	0	0	1	0	0	0	0	0
ENSG00000080824	HSP90AA1	protein_coding	1528	28150	5145	54227	1709	5214	1308	4386	2089	2286	1975	1351
ENSG00000080839	RBL1	protein_coding	0	36	21	14	5	6	0	4	7	3	0	1
ENSG00000080845	DLGAP4	protein_coding	226	486	487	252	266	687	111	230	217	177	175	133
ENSG00000080854	IGSF9B	protein_coding	40	84	0	0	475	0	0	258	0	156	405	205
ENSG00000080986	NDC80	protein_coding	0	50	34	6	6	10	7	5	7	0	0	1
ENSG00000081014	AP4E1	protein_coding	12	124	22	59	27	13	19	79	27	20	45	25
ENSG00000081019	RSBN1	protein_coding	0	84	49	12	3	9	0	16	1	8	4	2
ENSG00000081041	CXCL2	protein_coding	11	69	56	0	0	55	9	44	46	25	19	18
ENSG00000081059	TCF7	protein_coding	0	394	18	19	0	16	15	374	4	14	6	14
ENSG00000081087	OSTM1	protein_coding	292	334	548	945	507	587	227	739	324	610	403	298
ENSG00000081148	IMPG2	protein_coding	0	0	0	16	0	0	0	0	5	3	0	0
ENSG00000081154	PCNP	protein_coding	2902	8322	5659	6354	7380	3958	5630	8406	12933	10509	8426	9355
ENSG00000081181	ARG2	protein_coding	860	1017	1364	1340	699	1461	1553	935	1774	1283	960	759
ENSG00000081189	MEF2C	protein_coding	255	1003	754	844	793	988	684	1138	745	893	950	617
ENSG00000081237	PTPRC	protein_coding	14	1085	37	566	81	91	52	289	258	175	68	72
ENSG00000081277	PKP1	protein_coding	52	2	32	0	0	10	0	4	0	0	3	14
ENSG00000081307	UBA5	protein_coding	0	143	109	56	7	26	11	42	16	9	16	10
ENSG00000081320	STK17B	protein_coding	0	749	61	90	20	27	21	332	62	19	9	25
ENSG00000081377	CDC14B	protein_coding	3238	2872	4695	11065	7623	4686	4730	6313	8895	5845	6055	4034
ENSG00000081386	ZNF510	protein_coding	0	19	8	60	0	15	8	34	5	4	13	8
ENSG00000081665	ZNF506	protein_coding	13	73	41	87	42	46	69	90	90	57	27	80
ENSG00000081692	JMJD4	protein_coding	0	85	14	16	16	6	32	43	7	8	12	19
ENSG00000081721	DUSP12	protein_coding	0	102	56	42	11	6	0	43	12	3	0	9
ENSG00000081760	AACS	protein_coding	9	46	157	54	23	65	12	53	7	8	2	3
ENSG00000081791	DELE1	protein_coding	45	398	57	96	20	47	32	161	14	21	23	48
ENSG00000081803	CADPS2	protein_coding	1	5	12	5	6	2	14	6	8	3	3	13
ENSG00000081870	HSPB11	protein_coding	259	641	620	300	194	306	240	417	390	419	160	184
ENSG00000081913	PHLPP1	protein_coding	0	67	19	25	25	13	21	26	4	15	9	6
ENSG00000081985	IL12RB2	protein_coding	0	13	0	19	0	0	0	0	9	5	0	5
ENSG00000082014	SMARCD3	protein_coding	0	173	32	0	1	0	3	40	7	0	0	4
ENSG00000082068	WDR70	protein_coding	34	154	15	19	34	44	5	50	26	28	9	17
ENSG00000082074	FYB1	protein_coding	3648	7133	4591	6274	5071	4368	3933	7865	6615	6077	5236	3775
ENSG00000082146	STRADB	protein_coding	919	2613	1298	1402	869	5353	438	862	663	780	700	343
ENSG00000082153	BZW1	protein_coding	51	1510	496	543	384	311	319	535	462	536	353	283
ENSG00000082196	C1QTNF3	protein_coding	0	6	7	7	0	0	0	11	8	7	0	4
ENSG00000082212	ME2	protein_coding	0	475	203	254	110	241	46	164	113	118	62	49
ENSG00000082213	C5orf22	protein_coding	74	181	87	153	64	108	23	74	70	67	26	23
ENSG00000082258	CCNT2	protein_coding	0	74	9	59	5	1	7	8	4	18	5	19
ENSG00000082293	COL19A1	protein_coding	0	14	0	0	0	0	0	0	0	0	0	0
ENSG00000082397	EPB41L3	protein_coding	167	572	572	1263	569	388	530	1077	963	1363	386	316
ENSG00000082438	COBLL1	protein_coding	0	49	0	0	0	0	2	13	4	6	2	1
ENSG00000082458	DLG3	protein_coding	0	75	10	2	0	11	3	10	11	7	7	9
ENSG00000082512	TRAF5	protein_coding	0	198	17	58	34	6	4	37	23	24	1	10
ENSG00000082515	MRPL22	protein_coding	39	164	38	19	22	40	26	68	3	15	16	17
ENSG00000082516	GEMIN5	protein_coding	0	129	34	51	0	4	13	92	14	7	4	12
ENSG00000082641	NFE2L1	protein_coding	92	261	122	227	194	87	99	163	127	131	164	77
ENSG00000082701	GSK3B	protein_coding	458	1337	1164	1062	804	669	797	1503	1321	982	867	858
ENSG00000082781	ITGB5	protein_coding	18711	11455	32887	40635	24391	15302	18076	24544	16300	11469	16923	11769
ENSG00000082805	ERC1	protein_coding	17	50	88	24	37	37	3	39	15	38	20	48
ENSG00000082898	XPO1	protein_coding	207	881	253	265	280	219	241	479	645	406	347	315
ENSG00000082996	RNF13	protein_coding	12	218	81	125	121	112	75	215	187	250	119	75
ENSG00000083093	PALB2	protein_coding	0	69	20	3	0	0	1	4	5	0	0	5
ENSG00000083097	DOP1A	protein_coding	0	65	1	9	0	0	0	29	7	14	0	4
ENSG00000083099	LYRM2	protein_coding	39	177	40	70	11	30	19	103	36	27	16	25
ENSG00000083123	BCKDHB	protein_coding	0	33	25	5	7	19	0	13	13	7	0	5
ENSG00000083168	KAT6A	protein_coding	188	1013	533	1083	1234	670	992	1532	1685	1314	1230	1022
ENSG00000083223	TUT7	protein_coding	12	433	305	434	102	162	102	160	118	158	110	96
ENSG00000083290	ULK2	protein_coding	0	107	56	31	34	54	70	127	41	45	33	28
ENSG00000083312	TNPO1	protein_coding	374	849	906	1239	592	403	587	732	1578	1203	815	949
ENSG00000083444	PLOD1	protein_coding	198	277	787	630	286	770	137	281	83	131	126	92
ENSG00000083454	P2RX5	protein_coding	0	113	0	0	4	2	0	17	0	0	0	7
ENSG00000083457	ITGAE	protein_coding	189	646	318	617	495	791	43	885	232	722	203	83
ENSG00000083520	DIS3	protein_coding	13	189	50	45	0	9	9	32	31	18	17	9
ENSG00000083535	PIBF1	protein_coding	0	86	3	1	15	10	15	0	18	9	1	4
ENSG00000083544	TDRD3	protein_coding	70	119	95	180	71	66	84	131	90	83	30	41
ENSG00000083635	NUFIP1	protein_coding	0	22	23	0	0	0	0	0	8	0	2	0
ENSG00000083642	PDS5B	protein_coding	18	153	88	63	29	28	20	180	71	128	71	64
ENSG00000083720	OXCT1	protein_coding	64	119	115	171	34	96	21	66	48	60	36	29
ENSG00000083750	RRAGB	protein_coding	0	57	30	115	21	24	8	64	9	30	24	14
ENSG00000083799	CYLD	protein_coding	139	829	372	433	98	385	79	383	254	155	82	70
ENSG00000083807	SLC27A5	protein_coding	0	16	0	0	0	0	4	35	0	2	0	5
ENSG00000083812	ZNF324	protein_coding	0	26	5	7	0	0	1	5	1	0	0	2
ENSG00000083814	ZNF671	protein_coding	7	56	29	29	0	6	7	0	13	2	3	1
ENSG00000083817	ZNF416	protein_coding	0	8	28	0	0	0	0	0	0	0	0	15
ENSG00000083828	ZNF586	protein_coding	78	342	308	323	286	165	147	287	222	224	208	196
ENSG00000083838	ZNF446	protein_coding	11	59	1	5	3	14	2	22	2	12	9	0
ENSG00000083844	ZNF264	protein_coding	2	139	43	74	11	6	15	10	19	15	21	5
ENSG00000083845	RPS5	protein_coding	197	4938	1068	596	240	1309	247	3389	297	367	186	483
ENSG00000083896	YTHDC1	protein_coding	35	668	405	235	37	167	84	185	133	136	118	81
ENSG00000083937	CHMP2B	protein_coding	61	311	162	144	45	110	65	101	52	156	86	55
ENSG00000084070	SMAP2	protein_coding	41	2710	376	134	248	357	247	900	218	148	194	130
ENSG00000084072	PPIE	protein_coding	306	929	1148	1293	1182	752	496	1626	536	751	773	447
ENSG00000084073	ZMPSTE24	protein_coding	64	130	149	331	277	219	109	186	147	298	160	120
ENSG00000084090	STARD7	protein_coding	122	1085	194	298	54	121	93	431	97	102	50	47
ENSG00000084092	NOA1	protein_coding	3	118	10	18	0	0	29	56	17	15	0	27
ENSG00000084093	REST	protein_coding	33	280	62	121	58	48	43	111	133	130	81	36
ENSG00000084112	SSH1	protein_coding	869	1314	1358	3368	2646	1255	1785	2186	1676	1478	1714	1198
ENSG00000084207	GSTP1	protein_coding	391	2551	1266	975	371	1594	354	1838	212	296	332	278
ENSG00000084234	APLP2	protein_coding	248	664	660	743	364	281	204	172	198	221	158	84
ENSG00000084444	FAM234B	protein_coding	12	5	0	31	18	0	0	7	0	7	4	0
ENSG00000084463	WBP11	protein_coding	117	939	630	689	310	296	204	549	315	344	266	216
ENSG00000084623	EIF3I	protein_coding	90	1249	520	287	73	265	62	558	85	103	82	101
ENSG00000084652	TXLNA	protein_coding	26	365	149	103	70	56	17	168	69	42	12	37
ENSG00000084676	NCOA1	protein_coding	296	1861	1453	1271	1167	800	962	1396	1395	1037	1113	1002
ENSG00000084693	AGBL5	protein_coding	1517	1662	4131	3924	2049	2507	2202	3181	1892	1432	1574	1652
ENSG00000084710	EFR3B	protein_coding	0	0	17	4	0	0	0	9	0	0	0	6
ENSG00000084731	KIF3C	protein_coding	2361	1801	4323	4051	3492	4465	3349	3390	2917	1852	2533	2430
ENSG00000084733	RAB10	protein_coding	685	1979	1498	1729	2272	1645	1189	2045	1917	1958	1919	1105
ENSG00000084734	GCKR	protein_coding	435	1282	914	548	48	301	12	15	29	21	10	33
ENSG00000084754	HADHA	protein_coding	733	2127	992	729	355	928	300	1038	258	256	176	221
ENSG00000084764	MAPRE3	protein_coding	49	24	83	1	0	10	1	17	0	1	0	1
ENSG00000084774	CAD	protein_coding	0	144	26	26	23	30	1	67	14	7	0	11
ENSG00000085063	CD59	protein_coding	309	137	217	449	130	170	68	57	53	63	73	117
ENSG00000085117	CD82	protein_coding	2026	2386	5149	8416	4423	2856	2770	7419	2598	2550	4375	1950
ENSG00000085185	BCORL1	protein_coding	15	119	108	123	24	74	25	57	28	61	43	24
ENSG00000085224	ATRX	protein_coding	134	258	125	127	57	93	80	240	170	174	100	75
ENSG00000085231	AK6	protein_coding	0	94	65	21	0	31	4	41	75	67	41	55
ENSG00000085265	FCN1	protein_coding	33	2343	97	41	10	57	224	629	210	49	77	16
ENSG00000085274	MYNN	protein_coding	0	56	39	18	6	23	21	53	2	5	7	10
ENSG00000085276	MECOM	protein_coding	0	23	1	28	8	12	16	46	17	24	26	26
ENSG00000085365	SCAMP1	protein_coding	20	41	45	86	15	49	39	156	92	169	79	52
ENSG00000085377	PREP	protein_coding	2	268	156	82	28	130	35	165	59	26	13	38
ENSG00000085382	HACE1	protein_coding	0	68	3	32	12	30	3	35	18	35	34	39
ENSG00000085415	SEH1L	protein_coding	0	131	13	17	12	30	7	35	12	21	15	3
ENSG00000085433	WDR47	protein_coding	1	63	16	6	15	14	11	3	12	9	15	2
ENSG00000085449	WDFY1	protein_coding	85	430	257	315	109	275	146	269	265	341	229	154
ENSG00000085465	OVGP1	protein_coding	0	20	15	12	0	0	0	7	0	0	0	2
ENSG00000085491	SLC25A24	protein_coding	0	127	13	13	25	23	13	7	13	5	0	7
ENSG00000085511	MAP3K4	protein_coding	0	82	6	24	12	2	15	21	24	12	16	4
ENSG00000085514	PILRA	protein_coding	9	347	0	26	14	0	26	39	6	2	7	0
ENSG00000085563	ABCB1	protein_coding	0	14	0	29	0	4	1	6	10	0	0	15
ENSG00000085644	ZNF213	protein_coding	27	146	59	99	105	29	27	94	9	48	71	26
ENSG00000085662	AKR1B1	protein_coding	675	1151	1028	766	752	1637	255	623	158	206	294	403
ENSG00000085719	CPNE3	protein_coding	0	426	54	135	27	61	96	148	52	85	63	55
ENSG00000085721	RRN3	protein_coding	0	116	88	27	2	14	12	32	25	29	12	11
ENSG00000085733	CTTN	protein_coding	16682	25758	32317	40310	27362	24998	28682	58229	26373	19985	32321	14866
ENSG00000085741	WNT11	protein_coding	266	281	363	352	130	333	227	505	93	138	95	122
ENSG00000085760	MTIF2	protein_coding	37	178	6	46	0	38	7	91	18	11	19	5
ENSG00000085788	DDHD2	protein_coding	21	339	139	271	77	305	104	255	96	117	130	103
ENSG00000085831	TTC39A	protein_coding	0	4	0	0	0	15	0	0	0	0	0	1
ENSG00000085832	EPS15	protein_coding	159	1231	551	629	473	604	307	740	490	552	377	352
ENSG00000085840	ORC1	protein_coding	0	27	29	0	17	9	0	6	0	7	3	0
ENSG00000085871	MGST2	protein_coding	46	104	24	47	36	40	39	83	31	27	53	12
ENSG00000085872	CHERP	protein_coding	25	209	138	144	130	159	62	169	41	64	63	64
ENSG00000085978	ATG16L1	protein_coding	0	51	23	32	17	13	15	4	16	23	0	3
ENSG00000085982	USP40	protein_coding	0	68	10	7	0	2	13	23	9	2	4	6
ENSG00000085998	POMGNT1	protein_coding	0	72	5	61	0	38	2	18	18	11	2	4
ENSG00000086015	MAST2	protein_coding	0	67	18	24	5	12	6	11	5	0	6	7
ENSG00000086061	DNAJA1	protein_coding	54	1395	282	614	131	295	87	453	159	137	121	147
ENSG00000086062	B4GALT1	protein_coding	311	476	801	775	915	416	421	558	547	414	613	370
ENSG00000086065	CHMP5	protein_coding	324	1077	695	1029	525	917	362	887	672	834	761	481
ENSG00000086102	NFX1	protein_coding	138	833	730	323	436	355	262	457	306	431	412	246
ENSG00000086189	DIMT1	protein_coding	0	97	10	20	24	10	3	23	34	14	13	7
ENSG00000086200	IPO11	protein_coding	145	1119	838	713	676	2187	537	336	412	588	251	347
ENSG00000086232	EIF2AK1	protein_coding	28725	54202	65500	84483	26762	35343	36513	39923	49399	29151	36391	46060
ENSG00000086288	NME8	protein_coding	0	18	0	70	0	5	0	10	10	3	0	0
ENSG00000086289	EPDR1	protein_coding	55	81	226	191	158	192	167	65	74	92	55	135
ENSG00000086300	SNX10	protein_coding	2	303	0	26	0	22	8	142	3	6	3	20
ENSG00000086475	SEPHS1	protein_coding	15	305	267	141	76	79	60	193	53	87	85	74
ENSG00000086504	MRPL28	protein_coding	385	822	494	966	284	555	373	781	257	282	293	248
ENSG00000086506	HBQ1	protein_coding	1592	957	2045	1723	2352	3096	965	1637	976	1128	442	814
ENSG00000086544	ITPKC	protein_coding	3	79	8	12	4	14	0	39	6	9	5	1
ENSG00000086548	CEACAM6	protein_coding	0	39	116	34	0	2	44	8	7	6	14	0
ENSG00000086589	RBM22	protein_coding	27	485	97	175	24	108	61	234	66	106	81	51
ENSG00000086598	TMED2	protein_coding	125	556	600	374	185	327	198	266	239	328	159	184
ENSG00000086619	ERO1B	protein_coding	0	11	37	35	0	19	20	24	16	4	21	4
ENSG00000086666	ZFAND6	protein_coding	441	3091	1036	2410	983	1060	1018	2888	3850	2953	2302	2421
ENSG00000086712	TXLNG	protein_coding	0	27	30	20	0	9	0	20	21	5	12	1
ENSG00000086730	LAT2	protein_coding	293	533	629	883	46	333	117	190	105	46	72	40
ENSG00000086758	HUWE1	protein_coding	201	814	353	407	183	337	164	420	201	180	126	108
ENSG00000086827	ZW10	protein_coding	0	90	56	16	0	0	16	29	4	21	6	18
ENSG00000086848	ALG9	protein_coding	0	3	4	12	0	0	2	1	0	0	0	6
ENSG00000087008	ACOX3	protein_coding	0	147	25	40	4	10	5	43	11	4	12	8
ENSG00000087053	MTMR2	protein_coding	777	2080	1959	2171	1301	2267	944	1145	1547	1312	702	1036
ENSG00000087074	PPP1R15A	protein_coding	1169	3775	3759	4524	4298	1896	3106	5096	3943	3095	4217	2927
ENSG00000087076	HSD17B14	protein_coding	1	8	82	0	0	0	12	9	0	6	1	1
ENSG00000087077	TRIP6	protein_coding	1	88	82	90	16	33	41	81	16	14	36	23
ENSG00000087085	ACHE	protein_coding	12	26	5	0	4	50	0	0	0	0	0	3
ENSG00000087086	FTL	protein_coding	327258	254491	396418	466945	302738	244671	170257	210007	165049	137762	115065	209327
ENSG00000087087	SRRT	protein_coding	78	760	417	261	106	259	99	442	27	82	59	77
ENSG00000087088	BAX	protein_coding	355	1417	1696	825	783	1013	482	1705	418	404	446	342
ENSG00000087095	NLK	protein_coding	879	2596	2164	2304	1405	2539	1677	2648	2303	1936	1771	1740
ENSG00000087111	PIGS	protein_coding	205	322	403	556	255	455	275	298	119	146	181	104
ENSG00000087152	ATXN7L3	protein_coding	1148	1453	2374	2896	2164	1891	1204	1230	1336	931	1273	1207
ENSG00000087157	PGS1	protein_coding	96	331	256	185	211	319	79	177	97	132	66	72
ENSG00000087191	PSMC5	protein_coding	1068	2885	3505	2426	1207	2934	720	2103	466	596	383	332
ENSG00000087206	UIMC1	protein_coding	2790	5050	4658	6850	3688	3937	3021	4283	3634	2902	2791	2298
ENSG00000087237	CETP	protein_coding	2940	2417	3173	9443	1651	5644	1017	1074	728	869	574	834
ENSG00000087253	LPCAT2	protein_coding	0	60	11	31	9	0	9	12	12	2	1	0
ENSG00000087258	GNAO1	protein_coding	135	611	609	902	1505	481	717	864	776	1002	728	607
ENSG00000087263	OGFOD1	protein_coding	57	295	220	168	109	116	99	207	115	199	142	76
ENSG00000087266	SH3BP2	protein_coding	7	725	110	121	44	31	36	191	87	49	33	20
ENSG00000087269	NOP14	protein_coding	14	259	53	22	8	6	6	119	18	19	9	26
ENSG00000087274	ADD1	protein_coding	1451	3379	3597	3960	3086	3160	2150	3658	1380	1631	1941	1294
ENSG00000087299	L2HGDH	protein_coding	0	10	35	34	12	13	6	11	4	13	1	11
ENSG00000087301	TXNDC16	protein_coding	29	143	99	142	78	70	60	99	100	93	79	48
ENSG00000087302	RTRAF	protein_coding	533	2122	1817	1140	581	1013	462	1250	640	668	368	544
ENSG00000087303	NID2	protein_coding	58	158	151	124	59	269	95	112	75	89	140	74
ENSG00000087338	GMCL1	protein_coding	77	250	476	428	115	101	106	118	161	150	70	67
ENSG00000087365	SF3B2	protein_coding	121	2598	1138	1445	270	653	532	1551	411	454	354	361
ENSG00000087448	KLHL42	protein_coding	20	194	183	60	0	24	17	66	21	48	6	23
ENSG00000087460	GNAS	protein_coding	151278	235657	209433	507194	259475	171297	216378	179423	218810	177023	250071	229379
ENSG00000087470	DNM1L	protein_coding	1029	1676	1964	1838	2152	1926	1606	2438	1428	2987	1884	1556
ENSG00000087494	PTHLH	protein_coding	0	2	0	8	0	12	0	0	0	6	0	0
ENSG00000087495	PHACTR3	protein_coding	0	42	51	209	180	73	130	223	138	108	167	110
ENSG00000087502	ERGIC2	protein_coding	2	145	136	80	24	63	5	16	31	21	42	11
ENSG00000087586	AURKA	protein_coding	20	52	66	16	3	11	4	38	1	0	17	3
ENSG00000087589	CASS4	protein_coding	3	271	189	170	92	196	76	166	153	105	143	89
ENSG00000087842	PIR	protein_coding	43	35	98	30	0	37	39	24	26	56	20	62
ENSG00000087884	AAMDC	protein_coding	46	87	94	49	81	168	39	73	38	71	47	42
ENSG00000087903	RFX2	protein_coding	301	447	410	547	416	605	101	474	246	234	266	147
ENSG00000087995	METTL2A	protein_coding	0	20	11	0	0	15	0	28	6	0	2	0
ENSG00000088035	ALG6	protein_coding	0	4	0	9	0	21	0	19	10	3	5	0
ENSG00000088038	CNOT3	protein_coding	27	467	442	237	80	150	92	290	130	98	81	109
ENSG00000088053	GP6	protein_coding	1842	2185	4568	4516	4023	2836	2178	3492	2652	2065	2816	1506
ENSG00000088179	PTPN4	protein_coding	0	307	54	132	18	194	53	81	67	116	40	65
ENSG00000088205	DDX18	protein_coding	5	449	55	30	7	3	30	126	33	11	31	29
ENSG00000088247	KHSRP	protein_coding	79	680	231	176	52	139	78	254	54	94	101	121
ENSG00000088256	GNA11	protein_coding	0	31	10	0	9	0	1	36	3	5	7	53
ENSG00000088280	ASAP3	protein_coding	25	156	85	81	153	217	64	77	33	49	20	33
ENSG00000088298	EDEM2	protein_coding	6	187	75	149	71	69	49	113	63	63	56	27
ENSG00000088305	DNMT3B	protein_coding	20	61	91	67	33	113	69	58	39	78	40	34
ENSG00000088320	REM1	protein_coding	0	0	37	0	3	6	0	0	0	0	0	0
ENSG00000088325	TPX2	protein_coding	1	108	169	17	17	13	25	63	2	16	24	8
ENSG00000088356	PDRG1	protein_coding	9	172	142	223	34	46	45	103	31	94	43	35
ENSG00000088367	EPB41L1	protein_coding	0	10	25	7	1	14	20	18	6	8	5	10
ENSG00000088387	DOCK9	protein_coding	18	44	4	54	11	0	16	39	19	17	10	51
ENSG00000088448	ANKRD10	protein_coding	188	885	467	1353	700	738	822	1727	1263	1082	1037	763
ENSG00000088451	TGDS	protein_coding	0	84	16	32	12	20	5	72	43	21	25	37
ENSG00000088543	C3orf18	protein_coding	5	32	18	12	0	13	7	0	0	0	3	2
ENSG00000088682	COQ9	protein_coding	45	142	119	133	66	126	45	224	23	60	41	26
ENSG00000088726	TMEM40	protein_coding	15082	21229	22653	33543	18194	26316	15175	25140	23207	14118	17203	13153
ENSG00000088727	KIF9	protein_coding	21	64	97	70	45	66	37	29	34	16	40	20
ENSG00000088766	CRLS1	protein_coding	34	106	101	47	197	122	90	133	116	98	93	74
ENSG00000088808	PPP1R13B	protein_coding	0	46	9	63	10	4	3	15	10	5	1	16
ENSG00000088812	ATRN	protein_coding	32	59	18	63	0	34	1	16	16	10	3	2
ENSG00000088826	SMOX	protein_coding	12718	21492	28047	27209	27090	9529	19707	26424	21079	14619	25870	16967
ENSG00000088827	SIGLEC1	protein_coding	0	34	0	0	0	0	3	0	0	0	0	0
ENSG00000088832	FKBP1A	protein_coding	13525	18175	19969	26847	30321	23733	15474	22051	19849	14022	14925	9536
ENSG00000088833	NSFL1C	protein_coding	290	1011	896	839	500	589	444	800	361	387	451	332
ENSG00000088836	SLC4A11	protein_coding	8	6	91	22	24	52	39	72	34	9	18	27
ENSG00000088854	C20orf194	protein_coding	33	76	35	50	42	59	12	66	38	11	24	13
ENSG00000088876	ZNF343	protein_coding	0	35	8	23	0	0	0	31	2	0	2	0
ENSG00000088882	CPXM1	protein_coding	0	0	18	12	0	11	0	0	3	0	0	0
ENSG00000088888	MAVS	protein_coding	1341	2092	3782	2916	3790	3559	2416	2604	1902	1642	1358	949
ENSG00000088899	LZTS3	protein_coding	7	5	32	0	0	33	10	5	3	0	1	6
ENSG00000088930	XRN2	protein_coding	28	721	140	81	9	21	19	193	34	42	42	41
ENSG00000088970	KIZ	protein_coding	86	371	180	117	51	150	63	147	31	19	43	27
ENSG00000088986	DYNLL1	protein_coding	4721	19115	9762	20258	13021	10875	13594	19170	20260	18450	20635	14976
ENSG00000088992	TESC	protein_coding	286	1669	843	752	278	1644	341	284	177	128	86	175
ENSG00000089006	SNX5	protein_coding	516	1111	1440	1429	763	1039	358	900	674	534	421	441
ENSG00000089009	RPL6	protein_coding	817	10927	2643	2245	755	2920	938	5820	1042	948	612	1057
ENSG00000089012	SIRPG	protein_coding	0	50	0	0	0	0	0	5	0	2	0	0
ENSG00000089022	MAPKAPK5	protein_coding	0	167	26	75	19	68	8	95	34	31	11	42
ENSG00000089041	P2RX7	protein_coding	0	77	0	11	0	16	0	0	7	8	0	0
ENSG00000089048	ESF1	protein_coding	0	39	5	6	14	0	0	12	14	0	3	7
ENSG00000089050	RBBP9	protein_coding	0	64	0	11	0	0	0	15	6	2	4	13
ENSG00000089053	ANAPC5	protein_coding	3234	6254	6339	9123	9847	7588	8669	11302	8046	7361	9254	4577
ENSG00000089057	SLC23A2	protein_coding	11	98	165	85	21	97	40	87	101	135	34	9
ENSG00000089060	SLC8B1	protein_coding	0	62	63	20	10	8	0	38	2	3	12	7
ENSG00000089063	TMEM230	protein_coding	291	1426	1357	1233	573	1732	332	828	649	813	310	281
ENSG00000089091	DZANK1	protein_coding	0	31	11	0	0	0	0	0	23	0	0	1
ENSG00000089094	KDM2B	protein_coding	11	223	31	64	28	24	36	85	5	14	29	16
ENSG00000089123	TASP1	protein_coding	0	39	0	0	0	0	0	24	2	9	4	6
ENSG00000089127	OAS1	protein_coding	0	658	24	46	1	14	14	444	32	2	7	16
ENSG00000089154	GCN1	protein_coding	7	334	31	107	20	33	25	237	29	42	37	47
ENSG00000089157	RPLP0	protein_coding	1006	9998	3301	1812	575	5160	572	4968	748	789	393	934
ENSG00000089159	PXN	protein_coding	68	1227	117	282	23	101	73	463	172	63	36	153
ENSG00000089169	RPH3A	protein_coding	0	75	0	0	0	0	0	27	0	0	0	5
ENSG00000089177	KIF16B	protein_coding	5	17	0	9	0	22	11	20	6	3	0	7
ENSG00000089195	TRMT6	protein_coding	0	155	12	11	0	0	14	21	5	5	1	5
ENSG00000089220	PEBP1	protein_coding	175	953	606	387	146	651	63	409	87	106	63	148
ENSG00000089234	BRAP	protein_coding	26	250	132	68	40	74	48	71	42	33	53	30
ENSG00000089248	ERP29	protein_coding	693	1876	1775	1739	812	1788	477	1634	457	496	510	445
ENSG00000089280	FUS	protein_coding	145	3358	405	831	131	313	177	903	221	246	216	187
ENSG00000089289	IGBP1	protein_coding	460	1371	1038	1279	672	846	522	1252	829	768	688	539
ENSG00000089327	FXYD5	protein_coding	10176	13516	12966	15989	18093	8644	10697	11154	4918	6420	5156	6753
ENSG00000089335	ZNF302	protein_coding	12	74	35	55	30	29	14	75	26	34	23	22
ENSG00000089351	GRAMD1A	protein_coding	696	1041	832	887	617	957	540	653	490	345	411	594
ENSG00000089356	FXYD3	protein_coding	7	0	32	0	0	0	0	0	0	0	5	0
ENSG00000089472	HEPH	protein_coding	36	34	47	49	116	176	32	47	6	45	3	2
ENSG00000089486	CDIP1	protein_coding	984	2612	4372	3693	5283	4409	2241	4587	2183	1800	2662	1596
ENSG00000089505	CMTM1	protein_coding	0	5	0	4	19	14	4	5	7	14	4	10
ENSG00000089597	GANAB	protein_coding	754	1601	2330	2198	1057	1253	559	1021	567	494	363	343
ENSG00000089639	GMIP	protein_coding	497	1484	1443	1197	703	700	631	1179	473	266	573	482
ENSG00000089682	RBM41	protein_coding	20	90	96	106	44	17	51	30	80	100	45	56
ENSG00000089685	BIRC5	protein_coding	38	82	60	15	3	16	0	28	0	7	3	3
ENSG00000089692	LAG3	protein_coding	0	69	9	0	0	0	0	10	0	0	0	0
ENSG00000089693	MLF2	protein_coding	150	949	436	492	103	215	112	394	105	119	81	111
ENSG00000089737	DDX24	protein_coding	158	1561	897	994	240	471	305	930	222	268	274	238
ENSG00000089775	ZBTB25	protein_coding	0	87	18	55	12	4	15	67	33	22	27	26
ENSG00000089818	NECAP1	protein_coding	22	95	33	19	10	8	0	23	20	13	0	4
ENSG00000089820	ARHGAP4	protein_coding	342	1813	495	851	457	736	547	1432	412	225	214	194
ENSG00000089876	DHX32	protein_coding	0	80	52	9	0	16	7	42	11	17	7	26
ENSG00000089902	RCOR1	protein_coding	0	592	308	137	80	102	263	177	331	205	218	278
ENSG00000089916	GPATCH2L	protein_coding	80	187	276	113	173	50	92	186	122	157	175	51
ENSG00000090006	LTBP4	protein_coding	40	116	206	131	153	166	78	153	51	67	90	81
ENSG00000090013	BLVRB	protein_coding	320	2174	795	270	357	5349	164	366	58	101	135	148
ENSG00000090020	SLC9A1	protein_coding	139	496	758	541	1060	634	440	1168	314	480	651	300
ENSG00000090054	SPTLC1	protein_coding	21	103	76	20	22	40	20	32	31	37	50	19
ENSG00000090060	PAPOLA	protein_coding	644	2309	1222	1091	482	767	629	981	780	867	651	561
ENSG00000090061	CCNK	protein_coding	141	769	528	337	152	200	142	422	194	235	150	121
ENSG00000090097	PCBP4	protein_coding	63	88	22	10	4	19	0	43	1	4	3	4
ENSG00000090104	RGS1	protein_coding	0	43	0	29	0	0	21	7	35	13	3	0
ENSG00000090238	YPEL3	protein_coding	2966	4166	6113	4913	1838	3601	4068	4996	2641	2243	4264	2838
ENSG00000090263	MRPS33	protein_coding	0	142	114	64	0	62	29	104	7	2	6	18
ENSG00000090266	NDUFB2	protein_coding	108	592	169	201	57	99	70	430	68	124	36	36
ENSG00000090273	NUDC	protein_coding	229	795	995	611	151	235	320	937	219	215	267	104
ENSG00000090316	MAEA	protein_coding	21	440	226	167	76	89	85	180	116	118	65	37
ENSG00000090339	ICAM1	protein_coding	0	113	3	14	0	26	9	21	9	1	1	11
ENSG00000090372	STRN4	protein_coding	1494	2858	4765	4760	5148	3211	2688	4987	2290	2201	3269	1581
ENSG00000090376	IRAK3	protein_coding	251	628	306	344	202	268	202	318	161	250	158	166
ENSG00000090382	LYZ	protein_coding	693	3058	1131	844	173	355	587	1127	906	211	571	134
ENSG00000090432	MUL1	protein_coding	8	93	58	58	11	18	6	42	15	57	11	11
ENSG00000090447	TFAP4	protein_coding	0	31	0	2	1	10	7	32	2	3	2	1
ENSG00000090470	PDCD7	protein_coding	0	144	19	78	55	55	57	130	35	59	44	28
ENSG00000090487	SPG21	protein_coding	96	865	275	194	76	246	141	520	94	171	74	90
ENSG00000090520	DNAJB11	protein_coding	79	107	173	144	50	132	11	79	33	57	16	13
ENSG00000090530	P3H2	protein_coding	4	39	127	56	0	143	13	24	23	7	10	14
ENSG00000090554	FLT3LG	protein_coding	0	53	5	4	0	6	0	16	3	6	0	0
ENSG00000090565	RAB11FIP3	protein_coding	401	822	703	1169	964	1012	1129	1350	1337	1034	1293	891
ENSG00000090581	GNPTG	protein_coding	151	256	356	559	198	350	145	224	148	184	169	155
ENSG00000090612	ZNF268	protein_coding	0	66	47	46	33	47	11	23	35	32	18	18
ENSG00000090615	GOLGA3	protein_coding	32	271	142	151	34	132	116	286	39	55	52	43
ENSG00000090621	PABPC4	protein_coding	43	1017	182	129	5	128	44	446	110	54	37	40
ENSG00000090661	CERS4	protein_coding	51	103	127	71	47	146	33	63	21	58	17	12
ENSG00000090674	MCOLN1	protein_coding	31	142	61	27	18	211	11	54	5	7	8	5
ENSG00000090686	USP48	protein_coding	67	371	173	115	86	84	60	213	65	91	47	44
ENSG00000090776	EFNB1	protein_coding	21	294	161	217	625	177	346	592	383	383	580	223
ENSG00000090857	PDPR	protein_coding	0	150	62	300	78	189	76	127	44	91	61	36
ENSG00000090861	AARS	protein_coding	225	629	594	680	89	233	67	242	40	36	52	51
ENSG00000090863	GLG1	protein_coding	206	416	676	814	287	342	272	486	220	225	250	137
ENSG00000090889	KIF4A	protein_coding	37	13	53	1	7	4	0	7	0	4	13	16
ENSG00000090905	TNRC6A	protein_coding	4	126	63	72	26	25	33	126	51	57	32	33
ENSG00000090924	PLEKHG2	protein_coding	36	250	118	69	42	157	45	43	34	23	13	26
ENSG00000090971	NAT14	protein_coding	12	15	24	0	24	0	22	2	2	5	2	0
ENSG00000090975	PITPNM2	protein_coding	2664	2546	3937	3626	4197	4464	3730	5641	3409	2394	3872	2578
ENSG00000090989	EXOC1	protein_coding	0	262	30	32	49	1	23	43	26	20	19	9
ENSG00000091009	RBM27	protein_coding	14	108	44	3	0	26	18	51	23	20	14	16
ENSG00000091010	POU4F3	protein_coding	0	0	0	11	0	0	0	2	0	0	0	0
ENSG00000091039	OSBPL8	protein_coding	58	394	248	303	174	119	203	685	510	674	411	252
ENSG00000091073	DTX2	protein_coding	2	68	17	16	3	38	8	64	10	8	9	6
ENSG00000091106	NLRC4	protein_coding	3	342	62	13	0	0	7	112	13	5	8	3
ENSG00000091127	PUS7	protein_coding	0	19	27	0	0	0	2	0	0	2	0	6
ENSG00000091136	LAMB1	protein_coding	21	6	23	0	0	0	0	0	1	1	0	7
ENSG00000091137	SLC26A4	protein_coding	0	2	8	4	9	2	7	6	4	16	0	10
ENSG00000091140	DLD	protein_coding	28	294	83	89	9	63	13	110	46	83	41	30
ENSG00000091157	WDR7	protein_coding	8	81	44	99	97	49	25	126	39	52	26	14
ENSG00000091164	TXNL1	protein_coding	416	1567	997	866	564	1034	602	943	802	595	481	423
ENSG00000091181	IL5RA	protein_coding	0	3	0	0	0	0	0	40	6	0	0	3
ENSG00000091262	ABCC6	protein_coding	0	12	0	0	0	0	0	0	0	0	0	0
ENSG00000091317	CMTM6	protein_coding	513	2380	2064	2110	2444	1713	911	2267	1768	1708	1382	740
ENSG00000091409	ITGA6	protein_coding	101	248	359	283	472	698	143	442	260	239	223	114
ENSG00000091436	MAP3K20	protein_coding	1	83	57	7	0	26	15	12	19	0	7	45
ENSG00000091483	FH	protein_coding	0	318	49	14	25	46	3	85	14	17	24	15
ENSG00000091490	SEL1L3	protein_coding	907	1247	5416	2292	229	1229	614	454	317	281	223	430
ENSG00000091513	TF	protein_coding	0	11	4	11	11	2	8	0	5	10	2	1
ENSG00000091527	CDV3	protein_coding	153	2850	1135	943	722	632	713	1433	795	679	693	635
ENSG00000091542	ALKBH5	protein_coding	619	1381	1463	1387	1028	780	644	1543	507	739	680	491
ENSG00000091592	NLRP1	protein_coding	0	515	20	122	44	56	58	174	71	17	19	31
ENSG00000091640	SPAG7	protein_coding	52	494	196	130	8	136	41	209	11	55	60	26
ENSG00000091651	ORC6	protein_coding	0	14	14	11	0	0	4	15	0	5	3	1
ENSG00000091732	ZC3HC1	protein_coding	45	80	29	29	20	45	18	16	6	7	11	16
ENSG00000091844	RGS17	protein_coding	0	2	27	28	0	0	0	0	0	4	5	0
ENSG00000091947	TMEM101	protein_coding	0	137	5	6	0	27	14	69	14	8	7	4
ENSG00000091972	CD200	protein_coding	2	19	0	0	6	0	1	5	4	0	0	10
ENSG00000091986	CCDC80	protein_coding	4	0	0	36	2	69	1	11	19	14	5	10
ENSG00000092009	CMA1	protein_coding	7	2	171	78	3	0	0	5	0	8	4	2
ENSG00000092010	PSME1	protein_coding	462	4644	1571	1725	512	1567	404	1753	484	580	249	577
ENSG00000092020	PPP2R3C	protein_coding	316	767	656	427	270	644	351	544	574	540	287	514
ENSG00000092036	HAUS4	protein_coding	22	161	51	54	6	82	14	72	35	17	22	56
ENSG00000092051	JPH4	protein_coding	18	9	0	0	0	7	0	0	0	0	0	0
ENSG00000092054	MYH7	protein_coding	16	0	4	1	0	8	0	0	0	0	1	0
ENSG00000092067	CEBPE	protein_coding	0	52	54	15	0	14	6	19	3	9	14	0
ENSG00000092068	SLC7A8	protein_coding	0	0	0	2	0	28	7	0	0	0	0	3
ENSG00000092094	OSGEP	protein_coding	171	392	246	217	234	332	112	431	131	104	123	64
ENSG00000092096	SLC22A17	protein_coding	350	218	517	595	144	372	95	147	80	25	98	67
ENSG00000092098	RNF31	protein_coding	0	12	0	1	2	0	4	15	6	4	2	4
ENSG00000092108	SCFD1	protein_coding	101	550	261	355	371	402	149	482	545	430	328	223
ENSG00000092140	G2E3	protein_coding	0	52	36	25	8	16	2	28	7	8	4	8
ENSG00000092148	HECTD1	protein_coding	52	346	171	208	100	66	83	150	126	105	69	109
ENSG00000092199	HNRNPC	protein_coding	1750	7057	5228	9573	3756	6535	2812	6775	6315	4350	3465	3523
ENSG00000092200	RPGRIP1	protein_coding	0	14	0	0	0	0	0	0	0	0	0	0
ENSG00000092201	SUPT16H	protein_coding	55	859	406	228	42	84	59	303	68	108	62	51
ENSG00000092203	TOX4	protein_coding	247	1618	1475	1003	606	652	524	944	559	514	515	608
ENSG00000092208	GEMIN2	protein_coding	0	22	5	10	4	36	0	17	2	0	0	4
ENSG00000092330	TINF2	protein_coding	133	1258	708	575	512	450	274	786	289	366	381	233
ENSG00000092421	SEMA6A	protein_coding	0	12	0	0	0	0	0	0	1	2	3	0
ENSG00000092439	TRPM7	protein_coding	57	125	53	75	42	21	26	63	37	80	53	32
ENSG00000092445	TYRO3	protein_coding	9	1	28	5	0	0	0	0	4	0	2	0
ENSG00000092470	WDR76	protein_coding	0	81	7	0	5	0	7	31	3	5	7	14
ENSG00000092531	SNAP23	protein_coding	5239	17349	12651	28479	18391	10494	8503	15552	20281	19767	21247	12482
ENSG00000092621	PHGDH	protein_coding	59	78	259	161	225	280	424	886	96	231	169	74
ENSG00000092758	COL9A3	protein_coding	0	23	3	0	0	0	0	13	4	0	2	0
ENSG00000092820	EZR	protein_coding	7	1918	61	147	21	22	60	776	67	92	43	71
ENSG00000092841	MYL6	protein_coding	77557	98525	118041	222202	97815	175333	83649	77866	62454	69285	72337	39548
ENSG00000092847	AGO1	protein_coding	921	1037	2276	1734	1242	1612	1272	1333	1002	980	1032	801
ENSG00000092853	CLSPN	protein_coding	0	26	15	0	0	0	9	2	0	0	0	5
ENSG00000092871	RFFL	protein_coding	130	315	281	251	243	245	300	214	230	249	207	323
ENSG00000092929	UNC13D	protein_coding	4919	4728	12931	16991	11840	9377	6236	9606	4680	4502	7513	4038
ENSG00000092931	MFSD11	protein_coding	80	148	231	215	166	258	33	153	117	116	114	96
ENSG00000092964	DPYSL2	protein_coding	59	705	243	79	101	216	206	439	115	107	129	145
ENSG00000092969	TGFB2	protein_coding	0	22	0	37	5	0	19	44	61	47	53	16
ENSG00000092978	GPATCH2	protein_coding	0	36	10	30	23	0	1	0	3	2	17	0
ENSG00000093000	NUP50	protein_coding	85	753	393	398	58	215	322	487	482	147	148	129
ENSG00000093009	CDC45	protein_coding	0	23	27	0	0	8	5	0	0	2	0	1
ENSG00000093010	COMT	protein_coding	307	374	873	960	384	614	136	294	174	150	244	147
ENSG00000093072	ADA2	protein_coding	11	438	18	88	70	50	59	149	133	23	35	56
ENSG00000093134	VNN3	protein_coding	0	16	9	0	0	0	4	0	9	0	0	0
ENSG00000093144	ECHDC1	protein_coding	0	339	33	64	8	5	24	83	40	22	18	23
ENSG00000093167	LRRFIP2	protein_coding	620	1331	1576	2003	1422	1124	535	1038	614	894	575	621
ENSG00000093183	SEC22C	protein_coding	5	99	110	116	69	107	9	66	15	46	30	13
ENSG00000094631	HDAC6	protein_coding	502	1086	1326	1350	608	864	495	792	575	456	455	436
ENSG00000094804	CDC6	protein_coding	4	8	88	0	0	6	2	1	2	10	0	0
ENSG00000094841	UPRT	protein_coding	11	102	57	83	74	54	28	121	52	84	70	17
ENSG00000094880	CDC23	protein_coding	37	196	21	42	2	9	1	30	14	21	2	2
ENSG00000094914	AAAS	protein_coding	22	188	29	43	25	58	7	134	6	24	10	23
ENSG00000094916	CBX5	protein_coding	49	271	104	48	17	47	15	157	37	18	15	32
ENSG00000094963	FMO2	protein_coding	0	12	21	25	5	0	34	15	11	15	15	73
ENSG00000094975	SUCO	protein_coding	17	62	47	31	13	28	12	3	22	51	6	5
ENSG00000095002	MSH2	protein_coding	0	113	67	13	7	36	11	80	22	6	8	8
ENSG00000095015	MAP3K1	protein_coding	0	206	0	0	0	0	16	129	14	20	9	10
ENSG00000095059	DHPS	protein_coding	67	266	261	275	78	146	60	140	87	79	79	69
ENSG00000095066	HOOK2	protein_coding	2	27	92	69	6	60	3	5	8	2	4	9
ENSG00000095139	ARCN1	protein_coding	95	1130	445	267	181	458	180	483	282	176	115	177
ENSG00000095209	TMEM38B	protein_coding	56	27	22	28	0	30	0	9	22	20	5	13
ENSG00000095261	PSMD5	protein_coding	24	169	26	62	9	44	10	47	19	29	11	33
ENSG00000095303	PTGS1	protein_coding	148869	124350	232221	298098	161935	128575	118661	116697	103800	76721	86026	97944
ENSG00000095319	NUP188	protein_coding	0	230	42	28	0	13	6	135	25	19	2	17
ENSG00000095321	CRAT	protein_coding	6447	5449	12569	9656	10189	5575	5938	8010	7087	3530	6743	4821
ENSG00000095370	SH2D3C	protein_coding	4	508	50	40	10	32	33	251	38	27	33	53
ENSG00000095380	NANS	protein_coding	21	362	41	39	10	20	26	126	23	2	18	12
ENSG00000095383	TBC1D2	protein_coding	0	163	5	31	7	10	13	85	7	7	5	12
ENSG00000095485	CWF19L1	protein_coding	120	218	48	111	45	89	48	99	34	57	4	37
ENSG00000095539	SEMA4G	protein_coding	0	0	0	0	0	19	0	0	0	0	0	0
ENSG00000095564	BTAF1	protein_coding	0	89	17	44	0	6	0	18	47	18	4	12
ENSG00000095574	IKZF5	protein_coding	51	240	140	85	27	60	60	83	38	127	48	47
ENSG00000095585	BLNK	protein_coding	0	129	0	0	1	0	7	50	0	2	0	4
ENSG00000095637	SORBS1	protein_coding	55	300	526	166	51	98	79	42	127	66	32	68
ENSG00000095739	BAMBI	protein_coding	29	824	436	224	30	304	161	138	480	161	92	152
ENSG00000095787	WAC	protein_coding	352	2517	924	759	490	1375	530	1022	1015	766	584	544
ENSG00000095794	CREM	protein_coding	278	477	454	531	360	302	333	450	500	419	456	342
ENSG00000095906	NUBP2	protein_coding	6	287	131	111	64	179	30	199	34	27	17	39
ENSG00000095932	SMIM24	protein_coding	76	83	19	21	14	249	11	17	10	4	9	5
ENSG00000095951	HIVEP1	protein_coding	34	138	22	134	29	33	28	47	32	14	45	15
ENSG00000096006	CRISP3	protein_coding	0	19	7	2	0	0	26	1	12	0	8	6
ENSG00000096060	FKBP5	protein_coding	170	1859	383	1104	25	88	10	105	27	22	52	22
ENSG00000096063	SRPK1	protein_coding	16	320	126	148	28	52	68	108	86	88	55	62
ENSG00000096070	BRPF3	protein_coding	0	104	71	141	22	23	20	37	41	21	24	22
ENSG00000096080	MRPS18A	protein_coding	14	195	35	67	0	28	14	97	31	16	13	29
ENSG00000096092	TMEM14A	protein_coding	1	22	16	10	26	77	9	27	1	12	4	0
ENSG00000096093	EFHC1	protein_coding	222	86	174	335	245	230	211	221	127	115	81	166
ENSG00000096384	HSP90AB1	protein_coding	287	4956	872	1753	192	739	314	1895	316	337	224	483
ENSG00000096401	CDC5L	protein_coding	0	410	294	215	49	98	51	162	53	98	47	32
ENSG00000096433	ITPR3	protein_coding	0	98	7	72	2	5	1	35	12	26	0	5
ENSG00000096654	ZNF184	protein_coding	0	26	0	2	0	0	0	10	12	7	1	0
ENSG00000096717	SIRT1	protein_coding	0	59	4	23	2	0	0	27	11	14	7	18
ENSG00000096746	HNRNPH3	protein_coding	297	3634	1171	1770	753	802	966	2280	2350	2173	1702	1568
ENSG00000096872	IFT74	protein_coding	10	69	17	27	10	14	5	16	8	20	22	16
ENSG00000096968	JAK2	protein_coding	165	1514	722	551	374	301	401	607	821	570	757	579
ENSG00000096996	IL12RB1	protein_coding	14	141	6	81	2	22	7	23	32	6	0	2
ENSG00000097007	ABL1	protein_coding	0	154	31	42	2	10	0	44	6	15	9	19
ENSG00000097021	ACOT7	protein_coding	459	979	2951	1675	1079	2470	1047	1349	367	717	1251	295
ENSG00000097033	SH3GLB1	protein_coding	1081	2969	1808	2237	1745	2369	986	1454	1274	1289	1360	922
ENSG00000097046	CDC7	protein_coding	0	19	23	6	7	2	14	6	27	7	1	8
ENSG00000099139	PCSK5	protein_coding	0	5	0	0	5	0	0	23	7	0	0	0
ENSG00000099194	SCD	protein_coding	14	18	153	6	0	0	2	23	2	3	5	6
ENSG00000099203	TMED1	protein_coding	88	155	285	176	42	158	77	151	58	62	87	65
ENSG00000099204	ABLIM1	protein_coding	749	2173	1921	1288	3336	1855	3464	3392	4572	2994	3715	1626
ENSG00000099219	ERMP1	protein_coding	12	72	21	62	42	44	13	29	36	29	8	15
ENSG00000099246	RAB18	protein_coding	33	415	200	197	121	141	58	282	178	191	114	80
ENSG00000099250	NRP1	protein_coding	0	5	20	13	5	0	0	0	2	0	11	20
ENSG00000099256	PRTFDC1	protein_coding	309	484	922	858	815	691	425	815	642	559	703	400
ENSG00000099260	PALMD	protein_coding	15	16	17	3	0	25	36	28	3	13	16	67
ENSG00000099282	TSPAN15	protein_coding	8	125	139	94	102	343	35	180	73	27	70	57
ENSG00000099284	H2AFY2	protein_coding	0	23	4	0	0	0	0	8	0	0	0	0
ENSG00000099290	WASHC2A	protein_coding	16	277	184	287	41	152	60	181	80	63	86	49
ENSG00000099308	MAST3	protein_coding	117	377	149	202	66	94	81	234	52	64	47	12
ENSG00000099326	MZF1	protein_coding	4	56	19	58	12	34	24	83	23	14	22	25
ENSG00000099330	OCEL1	protein_coding	51	138	131	103	35	89	28	117	10	36	24	24
ENSG00000099331	MYO9B	protein_coding	309	1627	799	1433	390	651	505	1170	418	299	385	239
ENSG00000099337	KCNK6	protein_coding	1753	1944	3197	2849	4485	2346	4094	5589	2386	2297	2527	1868
ENSG00000099338	CATSPERG	protein_coding	0	9	15	0	0	0	0	21	0	0	4	8
ENSG00000099341	PSMD8	protein_coding	210	1266	822	461	123	437	185	446	80	214	149	125
ENSG00000099364	FBXL19	protein_coding	20	135	176	112	55	44	33	77	35	45	69	29
ENSG00000099365	STX1B	protein_coding	0	22	37	7	26	56	22	31	7	3	10	19
ENSG00000099377	HSD3B7	protein_coding	0	28	7	0	5	8	3	0	0	0	0	0
ENSG00000099381	SETD1A	protein_coding	1	144	38	53	0	0	12	97	10	10	13	21
ENSG00000099385	BCL7C	protein_coding	73	604	237	270	23	304	61	271	27	43	28	41
ENSG00000099622	CIRBP	protein_coding	1143	5141	4044	3262	1640	1720	1747	4968	2465	1570	1937	1681
ENSG00000099624	ATP5F1D	protein_coding	444	1092	1042	460	469	1914	322	675	185	246	177	154
ENSG00000099725	PRKY	protein_coding	0	47	0	59	4	0	0	8	0	1	5	15
ENSG00000099783	HNRNPM	protein_coding	194	1664	308	365	147	308	171	779	187	175	108	203
ENSG00000099785	MARCH2	protein_coding	38766	37535	76053	71093	69580	49058	44450	54372	31209	25630	32076	32655
ENSG00000099795	NDUFB7	protein_coding	150	820	574	607	282	523	192	623	108	187	148	107
ENSG00000099797	TECR	protein_coding	236	282	534	332	249	288	118	251	73	78	78	99
ENSG00000099800	TIMM13	protein_coding	21	285	259	51	0	92	13	115	9	12	2	37
ENSG00000099804	CDC34	protein_coding	384	1243	1315	469	471	2628	384	541	268	247	316	304
ENSG00000099810	MTAP	protein_coding	0	83	12	22	2	4	9	40	7	17	28	15
ENSG00000099817	POLR2E	protein_coding	7403	7655	17082	15153	10511	8076	4806	10135	3984	3745	5574	4345
ENSG00000099821	POLRMT	protein_coding	4	116	42	24	5	38	6	118	14	4	7	18
ENSG00000099822	HCN2	protein_coding	0	0	14	0	0	0	0	6	0	7	0	2
ENSG00000099840	IZUMO4	protein_coding	0	40	6	18	0	12	0	9	0	0	0	0
ENSG00000099849	RASSF7	protein_coding	0	69	11	9	10	9	8	44	12	5	14	13
ENSG00000099860	GADD45B	protein_coding	0	198	36	24	10	38	41	50	51	9	15	25
ENSG00000099864	PALM	protein_coding	27	26	41	22	0	14	11	39	4	2	11	15
ENSG00000099866	MADCAM1	protein_coding	0	14	37	70	5	19	34	11	10	2	22	8
ENSG00000099875	MKNK2	protein_coding	89	1075	199	157	119	291	63	322	56	56	52	81
ENSG00000099889	ARVCF	protein_coding	3	20	0	17	1	0	3	4	1	9	0	2
ENSG00000099899	TRMT2A	protein_coding	0	193	52	45	14	27	1	40	11	19	3	4
ENSG00000099901	RANBP1	protein_coding	21	277	88	70	9	68	34	150	31	24	36	34
ENSG00000099904	ZDHHC8	protein_coding	0	41	5	43	0	7	5	25	6	9	9	4
ENSG00000099910	KLHL22	protein_coding	0	93	6	13	0	3	0	76	6	10	5	2
ENSG00000099917	MED15	protein_coding	155	646	367	325	179	267	129	521	127	177	104	126
ENSG00000099940	SNAP29	protein_coding	2061	3172	5092	5726	2826	3115	2538	3930	2854	2250	2643	2388
ENSG00000099942	CRKL	protein_coding	456	1427	1471	2334	2499	1066	1722	2730	2546	1846	2543	1513
ENSG00000099949	LZTR1	protein_coding	33	126	61	62	8	105	18	66	25	3	6	14
ENSG00000099953	MMP11	protein_coding	0	4	0	19	0	4	0	0	0	1	0	0
ENSG00000099954	CECR2	protein_coding	0	27	4	5	44	42	34	33	25	45	34	1
ENSG00000099956	SMARCB1	protein_coding	40	631	244	145	56	132	36	256	47	65	33	41
ENSG00000099957	P2RX6	protein_coding	7	15	13	9	0	2	0	9	0	1	0	0
ENSG00000099958	DERL3	protein_coding	64	74	216	94	11	27	18	22	24	7	9	11
ENSG00000099968	BCL2L13	protein_coding	89	668	321	181	76	545	71	173	86	81	62	78
ENSG00000099977	DDT	protein_coding	22	14	28	32	6	7	7	21	13	8	0	5
ENSG00000099985	OSM	protein_coding	0	38	0	0	0	0	9	4	18	2	5	0
ENSG00000099991	CABIN1	protein_coding	199	463	354	370	297	335	349	571	135	206	192	133
ENSG00000099992	TBC1D10A	protein_coding	0	86	8	29	1	0	9	62	7	0	3	2
ENSG00000099994	SUSD2	protein_coding	0	0	0	11	0	0	0	0	0	0	9	0
ENSG00000099995	SF3A1	protein_coding	857	2227	1639	1348	1383	757	1161	1831	1559	1020	2013	858
ENSG00000099998	GGT5	protein_coding	14	17	3	0	0	0	0	0	0	2	0	0
ENSG00000099999	RNF215	protein_coding	137	207	417	169	145	64	144	290	147	108	137	100
ENSG00000100003	SEC14L2	protein_coding	745	259	1043	1404	2	34	90	90	137	43	47	57
ENSG00000100014	SPECC1L	protein_coding	61	119	212	83	21	96	61	95	20	29	11	20
ENSG00000100023	PPIL2	protein_coding	8	324	4	72	8	19	7	137	38	21	6	17
ENSG00000100024	UPB1	protein_coding	0	31	11	27	34	34	20	80	13	34	20	33
ENSG00000100027	YPEL1	protein_coding	158	121	82	118	41	46	65	62	68	50	32	43
ENSG00000100028	SNRPD3	protein_coding	55	600	434	546	346	386	106	500	201	330	194	150
ENSG00000100029	PES1	protein_coding	22	397	49	32	8	33	21	97	16	13	13	31
ENSG00000100030	MAPK1	protein_coding	1361	3139	1954	2581	2054	1586	1587	2372	3181	1968	2067	1437
ENSG00000100031	GGT1	protein_coding	20	10	5	10	0	29	0	9	0	0	4	0
ENSG00000100034	PPM1F	protein_coding	37	533	41	82	8	27	43	345	43	22	12	47
ENSG00000100038	TOP3B	protein_coding	0	50	14	20	10	7	0	12	6	0	7	3
ENSG00000100055	CYTH4	protein_coding	40	1536	48	168	17	79	44	379	68	54	27	17
ENSG00000100056	ESS2	protein_coding	10	161	77	64	27	43	87	127	39	53	57	58
ENSG00000100058	CRYBB2P1	transcribed_unprocessed_pseudogene	20	209	197	64	133	127	98	115	78	70	39	53
ENSG00000100060	MFNG	protein_coding	2061	3403	7443	7738	3379	3774	1456	2233	928	1368	1470	1709
ENSG00000100065	CARD10	protein_coding	3	7	33	0	0	9	10	23	12	3	14	45
ENSG00000100075	SLC25A1	protein_coding	334	657	1101	593	383	486	247	513	150	165	268	179
ENSG00000100077	GRK3	protein_coding	2545	1348	1113	5693	2995	2619	1549	3268	1621	2017	1513	1626
ENSG00000100079	LGALS2	protein_coding	0	703	0	4	0	6	8	212	10	0	1	7
ENSG00000100083	GGA1	protein_coding	31	496	124	148	97	146	52	200	60	45	49	35
ENSG00000100084	HIRA	protein_coding	0	106	12	66	25	41	21	73	26	17	18	23
ENSG00000100092	SH3BP1	protein_coding	0	519	32	34	8	12	9	214	25	11	4	12
ENSG00000100097	LGALS1	protein_coding	214	3181	663	387	80	700	228	1220	180	143	179	391
ENSG00000100099	HPS4	protein_coding	76	268	140	243	309	160	77	232	177	186	152	86
ENSG00000100100	PIK3IP1	protein_coding	312	113	756	947	0	33	136	35	69	40	15	117
ENSG00000100104	SRRD	protein_coding	61	207	118	48	11	395	24	44	38	6	11	17
ENSG00000100105	PATZ1	protein_coding	0	223	25	60	34	72	25	43	40	17	10	22
ENSG00000100106	TRIOBP	protein_coding	683	629	1264	646	414	460	266	581	145	197	333	169
ENSG00000100109	TFIP11	protein_coding	14	426	138	43	54	25	25	143	18	18	7	31
ENSG00000100116	GCAT	protein_coding	0	44	6	7	21	15	3	0	2	0	0	7
ENSG00000100122	CRYBB1	protein_coding	0	19	14	19	3	25	2	0	0	0	0	3
ENSG00000100124	ANKRD54	protein_coding	85	169	306	260	192	148	130	237	36	70	67	69
ENSG00000100129	EIF3L	protein_coding	0	1300	304	236	125	248	101	673	129	48	70	169
ENSG00000100138	SNU13	protein_coding	681	2151	1705	1884	1328	1483	781	1752	923	780	597	822
ENSG00000100139	MICALL1	protein_coding	42	199	55	27	9	45	11	36	11	7	6	41
ENSG00000100142	POLR2F	protein_coding	30	200	106	40	24	16	16	87	4	39	27	8
ENSG00000100150	DEPDC5	protein_coding	33	106	8	12	0	3	3	31	24	8	9	7
ENSG00000100151	PICK1	protein_coding	0	65	0	23	0	5	13	26	12	2	0	3
ENSG00000100154	TTC28	protein_coding	85	104	115	99	115	63	100	106	110	116	35	30
ENSG00000100162	CENPM	protein_coding	0	21	35	3	0	9	3	18	7	1	0	0
ENSG00000100181	TPTEP1	transcribed_unprocessed_pseudogene	2225	1899	1589	2050	4119	2099	3604	4912	5769	2841	2944	2686
ENSG00000100196	KDELR3	protein_coding	0	6	8	6	10	19	2	4	3	1	4	2
ENSG00000100201	DDX17	protein_coding	591	2984	1652	1108	1394	1782	1579	2117	2428	1695	1378	1058
ENSG00000100207	TCF20	protein_coding	134	412	236	364	371	197	221	366	406	245	174	210
ENSG00000100209	HSCB	protein_coding	15	206	44	187	15	139	6	36	5	8	7	11
ENSG00000100211	CBY1	protein_coding	59	103	202	222	56	104	76	219	56	100	109	61
ENSG00000100216	TOMM22	protein_coding	26	569	268	156	65	141	43	343	81	87	28	50
ENSG00000100218	RSPH14	protein_coding	0	2	54	11	46	93	21	19	28	15	11	6
ENSG00000100219	XBP1	protein_coding	0	130	41	142	5	48	12	35	60	46	16	19
ENSG00000100220	RTCB	protein_coding	52	596	118	132	41	92	62	360	44	46	23	40
ENSG00000100221	JOSD1	protein_coding	837	1043	2113	1870	746	1322	1252	1405	1155	817	626	1002
ENSG00000100225	FBXO7	protein_coding	6544	13858	16099	13736	13113	25164	6676	10308	7762	7356	8191	8671
ENSG00000100226	GTPBP1	protein_coding	675	843	1800	1613	532	1163	1129	875	575	573	413	664
ENSG00000100227	POLDIP3	protein_coding	180	896	700	560	362	349	175	487	255	149	142	133
ENSG00000100234	TIMP3	protein_coding	438	213	721	253	7	81	62	9	15	94	16	95
ENSG00000100239	PPP6R2	protein_coding	173	607	1440	2816	161	201	176	231	87	72	69	219
ENSG00000100241	SBF1	protein_coding	73	611	235	587	142	172	100	399	89	102	125	105
ENSG00000100242	SUN2	protein_coding	50	807	212	711	59	223	82	358	230	130	61	47
ENSG00000100243	CYB5R3	protein_coding	17231	22107	39638	54652	36790	20292	11426	9139	8179	8194	11518	7681
ENSG00000100246	DNAL4	protein_coding	220	321	643	626	617	243	281	506	202	155	206	99
ENSG00000100258	LMF2	protein_coding	10	134	200	124	36	41	32	91	27	28	18	14
ENSG00000100263	RHBDD3	protein_coding	0	23	19	9	14	30	3	0	4	8	1	3
ENSG00000100266	PACSIN2	protein_coding	2780	6134	7661	10710	9519	4765	6977	13374	8315	7104	9631	5112
ENSG00000100271	TTLL1	protein_coding	0	30	8	13	2	3	9	42	20	18	4	3
ENSG00000100280	AP1B1	protein_coding	3419	2343	7481	12692	1037	2231	1915	2071	1183	1058	1140	1093
ENSG00000100281	HMGXB4	protein_coding	0	100	24	45	12	0	17	18	18	9	19	8
ENSG00000100284	TOM1	protein_coding	35	389	72	44	15	23	56	157	28	23	15	29
ENSG00000100285	NEFH	protein_coding	0	46	18	0	8	0	14	16	9	3	0	0
ENSG00000100288	CHKB	protein_coding	8	31	17	6	4	3	1	5	5	3	8	3
ENSG00000100290	BIK	protein_coding	0	11	0	0	0	0	1	24	0	1	0	0
ENSG00000100292	HMOX1	protein_coding	16	1676	9	27	32	10	19	653	15	16	11	22
ENSG00000100294	MCAT	protein_coding	7	38	26	16	0	11	2	29	0	6	5	2
ENSG00000100296	THOC5	protein_coding	33	502	396	371	92	217	94	248	81	103	108	50
ENSG00000100297	MCM5	protein_coding	3	704	129	116	22	38	152	387	86	92	57	86
ENSG00000100298	APOBEC3H	protein_coding	0	34	0	0	0	6	2	10	4	2	2	9
ENSG00000100299	ARSA	protein_coding	445	701	1247	1912	802	500	472	341	177	208	361	207
ENSG00000100300	TSPO	protein_coding	298	2163	1236	548	131	673	143	749	74	82	122	115
ENSG00000100304	TTLL12	protein_coding	45	108	103	10	0	13	1	70	12	0	6	4
ENSG00000100307	CBX7	protein_coding	260	389	656	813	355	552	306	441	165	185	297	233
ENSG00000100311	PDGFB	protein_coding	70	359	317	396	651	457	157	705	303	311	547	330
ENSG00000100316	RPL3	protein_coding	1711	20481	3559	3267	1352	5228	1688	13896	1534	1590	1101	2204
ENSG00000100319	ZMAT5	protein_coding	80	229	217	162	41	161	95	279	19	50	98	32
ENSG00000100320	RBFOX2	protein_coding	0	2	2	6	4	0	0	7	11	1	1	27
ENSG00000100321	SYNGR1	protein_coding	0	23	13	30	2	6	1	9	16	0	5	0
ENSG00000100324	TAB1	protein_coding	0	210	63	67	21	28	32	90	22	9	39	11
ENSG00000100325	ASCC2	protein_coding	133	1160	347	100	104	1790	131	218	52	67	50	169
ENSG00000100330	MTMR3	protein_coding	68	506	426	225	163	378	151	271	175	98	134	117
[truncated: 15,292 more rows]

## Sheet: normalized
id	gene_name	biotype	17775X1	17775X2	17775X3	17775X4	17775X5	17775X6	17775X7	17775X8	17775X9	17775X10	17775X11	17775X12
[truncated: 17,101 more rows]

[truncated: 2 more sheets: rlog, samples]
